# Supplementary material for: Differential expression profiles and functional analysis of long non-coding RNAs in calcific aortic valve disease
Source: BMC Cardiovasc Disord. 2023 Jun 27;23:326. doi: 10.1186/s12872-023-03311-x (PMC10294343; doi:10.1186/s12872-023-03311-x)
Supplement: Supplementary file 3 — Supplementary Material 3 [file 12872_2023_3311_MOESM3_ESM.xlsx]

## Sheet: TableS1_DifferentialExpressedGe
Differential Expression Proﬁles and Functional Analysis of Long Non-coding RNAs in Calcific Aortic Valve Disease
Guang-Yuan Song1*,Xu-Nan Guo1,Jing Yao1,Zhi-Nan Lu1,Jia-Hong Xie1,Fang wu2,Jing He1,Zhao-Lin Fu1,Jie Han2*
1Interventional Center of Valvular Heart Disease, Beijing Anzhen Hospital Affiliated to Capital Medical University, Beijing, China
2Department of Cardiac Surgery, Beijing Anzhen Hospital Affiliated to Capital Medical University, Beijing, China
* Co-Correspondence author: Guang-Yuan Song, email: songgy_anzhen@vip.163.com, Jie Han, email:drhanjie@163.com
Table S1. Differential expressed protein-coding genes
gene ID	gene name	baseMean	log2FoldChange	Abs log2FoldChange	lfcSE	stat	pvalue	padj
ENSG00000054803.3	CBLN4	155.38	10.6636	10.6636	0.798488	13.3547	1.11209e-40	3.70168e-38
ENSG00000137745.12	MMP13	1071.31	10.0995	10.0995	1.52004	6.64422	3.04837e-11	6.03385e-10
ENSG00000176956.12	LY6H	78.5794	9.67906	9.67906	0.852985	11.3473	7.65046e-30	1.03123e-27
ENSG00000117322.17	CR2	48.9513	8.99691	8.99691	1.11741	8.0516	8.17213e-16	2.8359e-14
ENSG00000108688.11	CCL7	38.6154	8.65549	8.65549	1.15955	7.46454	8.35933e-14	2.29917e-12
ENSG00000171864.5	PRND	163.269	8.64187	8.64187	0.667182	12.9528	2.26534e-38	6.26233e-36
ENSG00000182348.6	ZNF804B	30.1646	-8.43565	8.43565	1.23501	-6.83043	8.46599e-12	1.81446e-10
ENSG00000105650.22	AC005759.1	32.5587	8.4092	8.4092	2.52563	3.32955	0.000869878	0.00404439
ENSG00000128709.13	HOXD9	31.9032	8.37947	8.37947	0.938091	8.93247	4.16611e-19	2.1168e-17
ENSG00000146453.13	PNLDC1	35.6501	8.31001	8.31001	2.76489	3.00555	0.00265102	0.0106054
ENSG00000181518.4	OR8D4	30.7159	-8.17108	8.17108	1.04745	-7.80093	6.14549e-15	1.92017e-13
ENSG00000163737.3	PF4	27.5153	8.1655	8.1655	1.11063	7.35213	1.95071e-13	5.19872e-12
ENSG00000151790.9	TDO2	253.137	8.1617	8.1617	0.741316	11.0097	3.43001e-28	3.99597e-26
ENSG00000029559.7	IBSP	2805.56	8.14905	8.14905	0.887427	9.18279	4.2006e-20	2.35436e-18
ENSG00000073754.6	CD5L	27.0197	8.13997	8.13997	1.9259	4.22657	2.3728e-05	0.000164823
ENSG00000131355.14	ADGRE3	24.6654	8.00872	8.00872	1.21196	6.60805	3.89419e-11	7.56121e-10
ENSG00000269404.7	SPIB	23.1237	7.91239	7.91239	0.955313	8.28251	1.20603e-16	4.60663e-15
ENSG00000156886.11	ITGAD	22.7972	7.89374	7.89374	0.840083	9.39638	5.6472e-21	3.44965e-19
ENSG00000100721.11	TCL1A	21.5605	7.81424	7.81424	1.14175	6.84408	7.69688e-12	1.66493e-10
ENSG00000186847.6	KRT14	1148.8	7.67672	7.67672	1.00917	7.60695	2.80649e-14	8.17391e-13
ENSG00000262406.2	MMP12	926.993	7.66444	7.66444	1.15444	6.63909	3.15626e-11	6.22474e-10
ENSG00000175946.8	KLHL38	42.342	7.62508	7.62508	0.997823	7.64172	2.14338e-14	6.32163e-13
ENSG00000163534.15	FCRL1	18.1653	7.56655	7.56655	1.53505	4.92918	8.25764e-07	7.80766e-06
ENSG00000106689.11	LHX2	16.4282	7.42139	7.42139	1.31395	5.64817	1.62166e-08	2.09085e-07
ENSG00000197705.9	KLHL14	14.7818	7.26936	7.26936	1.13673	6.39495	1.60596e-10	2.83476e-09
ENSG00000156234.7	CXCL13	112.473	7.25416	7.25416	0.851077	8.5235	1.54799e-17	6.697e-16
ENSG00000055957.11	ITIH1	14.4451	7.23482	7.23482	1.36826	5.28762	1.23917e-07	1.35462e-06
ENSG00000223609.11	HBD	15.4234	7.03505	7.03505	0.910667	7.72515	1.11717e-14	3.41859e-13
ENSG00000095752.7	IL11	134.859	6.9915	6.9915	0.817539	8.55189	1.21092e-17	5.28079e-16
ENSG00000006377.11	DLX6	12.0795	6.98082	6.98082	1.00944	6.91552	4.66139e-12	1.0429e-10
ENSG00000206177.7	HBM	11.8508	6.95051	6.95051	1.78077	3.9031	9.49679e-05	0.000567372
ENSG00000179046.8	TRIML2	10.5941	-6.92537	6.92537	1.58639	-4.36548	1.26842e-05	9.33994e-05
ENSG00000182035.12	ADIG	10.5709	-6.92272	6.92272	2.07278	-3.33983	0.00083831	0.00391547
ENSG00000100985.7	MMP9	5008.56	6.90649	6.90649	0.647737	10.6625	1.52467e-26	1.57389e-24
ENSG00000180785.10	OR51E1	72.2555	6.90311	6.90311	1.00721	6.85367	7.19771e-12	1.55903e-10
ENSG00000167749.11	KLK4	11.2042	6.86898	6.86898	1.3834	4.96527	6.86038e-07	6.60914e-06
ENSG00000259916.1	AL845331.2	9.90601	-6.83045	6.83045	1.83512	-3.72207	0.000197598	0.00108513
ENSG00000113492.14	AGXT2	9.55079	-6.77615	6.77615	1.82025	-3.72264	0.000197152	0.00108304
ENSG00000007350.17	TKTL1	10.2231	6.73905	6.73905	1.5658	4.30391	1.67812e-05	0.000120097
ENSG00000132704.16	FCRL2	10.1222	6.72231	6.72231	1.85564	3.62264	0.000291614	0.00153229
ENSG00000172209.6	GPR22	8.90892	-6.67623	6.67623	1.82959	-3.64903	0.000263231	0.00139893
ENSG00000118113.12	MMP8	9.71496	6.66485	6.66485	1.86616	3.57143	0.000355033	0.0018238
ENSG00000125878.6	TCF15	9.68938	6.66204	6.66204	1.41353	4.71306	2.44027e-06	2.10698e-05
ENSG00000134443.10	GRP	9.68163	6.65988	6.65988	1.84759	3.60464	0.000312589	0.00162938
ENSG00000104938.16	CLEC4M	9.45488	6.62435	6.62435	1.82145	3.63686	0.000275986	0.00146005
ENSG00000005981.13	ASB4	58.095	-6.61159	6.61159	1.33046	-4.96939	6.71648e-07	6.48584e-06
ENSG00000283473.3	FAM240A	20.3466	6.54822	6.54822	1.28738	5.08649	3.64749e-07	3.70427e-06
ENSG00000203730.2	TEDDM1	8.04768	-6.52954	6.52954	1.68311	-3.87946	0.000104687	0.000618642
ENSG00000205426.10	KRT81	8.77702	6.51823	6.51823	1.5839	4.1153	3.86683e-05	0.000253488
ENSG00000171509.16	RXFP1	339.231	6.47568	6.47568	0.982505	6.59099	4.36904e-11	8.43302e-10
ENSG00000260007.3	AC107871.1	8.50868	6.47217	6.47217	2.12419	3.04689	0.00231224	0.00942343
ENSG00000167332.8	OR51E2	19.0252	6.44397	6.44397	1.69412	3.80373	0.000142533	0.000814066
ENSG00000213512.3	GBP7	7.57983	-6.44307	6.44307	1.6145	-3.99075	6.58643e-05	0.000409393
ENSG00000268988.1	SPANXN2	7.50556	-6.42953	6.42953	2.12202	-3.02991	0.00244623	0.00989457
ENSG00000105205.7	CLC	8.16215	6.41204	6.41204	1.8783	3.41374	0.000640778	0.00308656
ENSG00000187553.10	CYP26C1	8.03698	6.39103	6.39103	1.86249	3.43145	0.000600356	0.00290817
ENSG00000116748.21	AMPD1	7.94615	6.37312	6.37312	2.14189	2.97547	0.00292539	0.0115277
ENSG00000204936.10	CD177	284.899	6.32239	6.32239	2.28128	2.77142	0.0055812	0.0198971
ENSG00000215853.3	RPTN	7.46298	6.28369	6.28369	1.63452	3.84436	0.000120868	0.00070155
ENSG00000160856.21	FCRL3	41.5858	6.24205	6.24205	0.989215	6.31011	2.78845e-10	4.7227e-09
ENSG00000129744.2	ART1	7.04458	6.20066	6.20066	1.68205	3.68637	0.000227476	0.00122893
ENSG00000204007.6	GLT6D1	6.40092	-6.19975	6.19975	1.87222	-3.31144	0.000928182	0.00428493
ENSG00000163736.4	PPBP	163.674	6.19617	6.19617	1.28486	4.82247	1.41794e-06	1.28267e-05
ENSG00000147378.11	FATE1	6.92722	6.17629	6.17629	2.19035	2.81977	0.00480581	0.0175196
ENSG00000186335.9	SLC36A2	14.2418	-6.16904	6.16904	1.5515	-3.97618	7.00305e-05	0.000431506
ENSG00000197991.11	AL592490.1	33.2756	-6.15419	6.15419	2.34178	-2.62799	0.00858909	0.0286069
ENSG00000174226.9	SNX31	6.81931	6.15327	6.15327	1.88577	3.263	0.00110239	0.00497098
ENSG00000197106.7	SLC6A17	23.2411	6.10592	6.10592	1.17524	5.19546	2.04211e-07	2.15438e-06
ENSG00000148735.15	PLEKHS1	327.212	6.0991	6.0991	0.586809	10.3937	2.64975e-25	2.40097e-23
ENSG00000163394.5	CCKAR	6.49285	6.08252	6.08252	1.46978	4.13839	3.49749e-05	0.000232738
ENSG00000128710.5	HOXD10	6.45696	6.075	6.075	2.18574	2.77938	0.00544628	0.01948
ENSG00000138347.15	MYPN	6.3795	6.05762	6.05762	1.95643	3.09626	0.00195977	0.00816446
ENSG00000182379.10	NXPH4	82.6882	6.02501	6.02501	0.974619	6.18192	6.33282e-10	1.01462e-08
ENSG00000131737.5	KRT34	6.12665	5.99971	5.99971	1.91095	3.13965	0.00169151	0.00719763
ENSG00000168631.12	MUCL3	5.99053	5.96787	5.96787	1.95131	3.05839	0.0022253	0.00912156
ENSG00000187908.19	DMBT1	5.78034	5.91573	5.91573	2.23488	2.647	0.00812097	0.0272762
ENSG00000149516.14	MS4A3	5.72689	5.90247	5.90247	2.22061	2.65804	0.00785971	0.0265408
ENSG00000183888.4	SRARP	5.19697	-5.89856	5.89856	2.23433	-2.63996	0.00829147	0.0277562
ENSG00000163735.7	CXCL5	1238.71	5.89689	5.89689	0.9943	5.9307	3.01649e-09	4.45642e-08
ENSG00000165471.6	MBL2	11.8275	-5.89597	5.89597	1.74606	-3.37672	0.000733544	0.00348198
ENSG00000187862.12	TTC24	5.6414	5.87984	5.87984	2.25406	2.60855	0.00909259	0.0299596
ENSG00000123500.10	COL10A1	1405.43	5.87706	5.87706	0.540999	10.8634	1.72296e-27	1.93803e-25
ENSG00000284690.2	CD300H	5.55016	5.85558	5.85558	2.23823	2.61617	0.00889221	0.0293944
ENSG00000161270.19	NPHS1	5.49422	5.84186	5.84186	2.2429	2.6046	0.00919805	0.0302095
ENSG00000166796.12	LDHC	21.2744	-5.83671	5.83671	1.5757	-3.7042	0.000212061	0.00115474
ENSG00000184613.10	NELL2	357.302	5.81963	5.81963	0.892225	6.52261	6.90965e-11	1.29091e-09
ENSG00000172031.7	EPHX4	12.2309	5.79973	5.79973	1.51375	3.83135	0.00012744	0.000735247
ENSG00000187527.10	ATP13A5	4.84751	-5.79857	5.79857	2.26593	-2.55903	0.0104965	0.0338069
ENSG00000037280.16	FLT4	351.592	5.79638	5.79638	1.00453	5.77022	7.9166e-09	1.08141e-07
ENSG00000242534.2	IGKV2D-28	427.947	5.76552	5.76552	1.07678	5.35443	8.58247e-08	9.72084e-07
ENSG00000101306.10	MYLK2	5.18039	5.7571	5.7571	2.26373	2.54319	0.0109846	0.035143
ENSG00000133742.13	CA1	5.09022	5.73224	5.73224	2.25816	2.53846	0.0111341	0.03551
ENSG00000268089.3	GABRQ	21.6044	5.72751	5.72751	1.32966	4.30751	1.65104e-05	0.000118575
ENSG00000118245.2	TNP1	4.54768	-5.70564	5.70564	2.30821	-2.47189	0.0134401	0.0416824
ENSG00000144191.11	CNGA3	4.76067	5.63462	5.63462	1.74933	3.22102	0.00127735	0.00563983
ENSG00000170374.6	AC073611.1	91.8398	5.63014	5.63014	0.834642	6.74557	1.52427e-11	3.15093e-10
ENSG00000167476.10	JSRP1	21.7042	5.62903	5.62903	1.19541	4.70887	2.49088e-06	2.14541e-05
ENSG00000169306.9	IL1RAPL1	47.6774	-5.61994	5.61994	1.03275	-5.44171	5.27703e-08	6.16535e-07
ENSG00000166923.12	GREM1	1003.63	5.59611	5.59611	0.62469	8.95821	3.29984e-19	1.68716e-17
ENSG00000244734.4	HBB	16681.8	5.53689	5.53689	0.459366	12.0533	1.86286e-33	3.37592e-31
ENSG00000159339.13	PADI4	26.5477	5.53388	5.53388	1.73203	3.19503	0.00139816	0.00610386
ENSG00000121743.4	GJA3	85.9891	5.5246	5.5246	0.949559	5.81807	5.95319e-09	8.32018e-08
ENSG00000152595.16	MEPE	42.6972	5.52027	5.52027	1.13861	4.84823	1.24566e-06	1.14267e-05
ENSG00000187730.9	GABRD	28.1067	5.51902	5.51902	0.959327	5.75301	8.76666e-09	1.18561e-07
ENSG00000178965.14	ERICH3	4.24163	5.4675	5.4675	2.02495	2.70007	0.0069324	0.0238489
ENSG00000242252.2	BGLAP	64.9359	5.46485	5.46485	1.1652	4.69004	2.73145e-06	2.32031e-05
ENSG00000162494.6	LRRC38	4.2264	5.46214	5.46214	2.03825	2.67982	0.00736624	0.0250926
ENSG00000173585.16	CCR9	8.81072	-5.46186	5.46186	1.80267	-3.02987	0.00244662	0.00989457
ENSG00000101842.13	VSIG1	27.0483	5.45993	5.45993	0.963412	5.66728	1.45078e-08	1.88244e-07
ENSG00000160180.15	TFF3	24.9441	5.44366	5.44366	1.61127	3.37849	0.000728856	0.00346376
ENSG00000174145.8	NWD2	26.0635	-5.42773	5.42773	1.9594	-2.7701	0.00560387	0.0199605
ENSG00000145103.15	ILDR1	4.05571	5.40312	5.40312	2.01588	2.68027	0.00735623	0.025069
ENSG00000114204.14	SERPINI2	11.2748	-5.34576	5.34576	2.01014	-2.6594	0.00782808	0.0264504
ENSG00000182901.16	RGS7	8.97303	5.34318	5.34318	1.99732	2.67518	0.00746892	0.0253893
ENSG00000254737.2	OR10G4	7.86788	-5.29146	5.29146	1.83459	-2.88427	0.00392323	0.0147506
ENSG00000151224.13	MAT1A	157.745	5.28304	5.28304	1.12333	4.703	2.56367e-06	2.20085e-05
ENSG00000182261.4	NLRP10	15.579	5.25969	5.25969	1.78897	2.94006	0.00328149	0.0127008
ENSG00000092009.10	CMA1	197.863	5.23454	5.23454	0.801417	6.53161	6.50683e-11	1.21705e-09
ENSG00000147113.17	DIPK2B	529.669	5.1961	5.1961	0.709385	7.32479	2.39273e-13	6.3046e-12
ENSG00000113396.13	SLC27A6	92.5003	-5.18942	5.18942	0.804393	-6.45135	1.1086e-10	2.01351e-09
ENSG00000168334.9	XIRP1	38.4117	5.17579	5.17579	1.41468	3.65862	0.000253579	0.00135292
ENSG00000153684.15	GOLGA8F	3.34667	5.12688	5.12688	1.8365	2.79166	0.00524379	0.0188591
ENSG00000164283.13	ESM1	590.65	5.11131	5.11131	0.50354	10.1508	3.28762e-24	2.73577e-22
ENSG00000188536.13	HBA2	9626.5	5.06702	5.06702	0.659684	7.68098	1.57875e-14	4.76628e-13
ENSG00000139219.19	COL2A1	249.426	5.05865	5.05865	1.19074	4.24834	2.1536e-05	0.000150817
ENSG00000112077.16	RHAG	21.4678	-5.02761	5.02761	1.08969	-4.61378	3.95402e-06	3.24887e-05
ENSG00000206172.8	HBA1	9957.11	4.99376	4.99376	0.604452	8.26164	1.43686e-16	5.45003e-15
ENSG00000180914.10	OXTR	1145.3	4.96598	4.96598	0.514684	9.64861	4.98285e-22	3.33075e-20
ENSG00000049247.13	UTS2	65.6305	-4.96112	4.96112	1.04976	-4.72598	2.29013e-06	1.99105e-05
ENSG00000152954.12	NRSN1	21.0361	4.90254	4.90254	1.45581	3.36757	0.000758341	0.00358404
ENSG00000142973.13	CYP4B1	1838.45	-4.8991	4.8991	0.550963	-8.89189	6.00782e-19	3.00575e-17
ENSG00000008118.10	CAMK1G	12.0649	4.88394	4.88394	1.79899	2.71482	0.00663116	0.0230213
ENSG00000132681.16	ATP1A4	33.8749	-4.8814	4.8814	1.18516	-4.11876	3.8092e-05	0.000250113
ENSG00000206013.2	IFITM5	25.1939	4.84313	4.84313	1.65637	2.92394	0.0034563	0.0132516
ENSG00000178772.7	CPN2	11.7642	4.84068	4.84068	1.79671	2.6942	0.00705586	0.0241615
ENSG00000095596.12	CYP26A1	98.2914	4.83317	4.83317	0.829379	5.82746	5.62775e-09	7.89919e-08
ENSG00000060718.22	COL11A1	2714.14	4.82825	4.82825	0.306197	15.7684	5.12948e-56	5.22886e-53
ENSG00000105369.9	CD79A	181.42	4.81299	4.81299	0.870238	5.53066	3.19033e-08	3.89478e-07
ENSG00000171004.18	HS6ST2	1645.61	-4.81115	4.81115	0.288018	-16.7043	1.21939e-62	1.80802e-59
ENSG00000125084.11	WNT1	5.00606	4.80878	4.80878	1.84596	2.60502	0.00918678	0.0301785
ENSG00000118785.14	SPP1	48820.4	4.79347	4.79347	0.462839	10.3567	3.90333e-25	3.51731e-23
ENSG00000102924.12	CBLN1	1307.22	-4.78155	4.78155	0.624462	-7.65707	1.9023e-14	5.69295e-13
ENSG00000204300.7	TMEM225	19.5182	-4.75843	4.75843	1.41213	-3.3697	0.000752513	0.00356373
ENSG00000120337.8	TNFSF18	71.4123	4.75349	4.75349	0.860553	5.52376	3.31819e-08	4.04179e-07
ENSG00000069482.7	GAL	24.8768	4.74755	4.74755	1.41421	3.35703	0.000787853	0.00370207
ENSG00000176160.10	HSF5	5.98532	4.73459	4.73459	1.88918	2.50616	0.012205	0.0383258
ENSG00000185972.5	CCIN	71.5514	4.71846	4.71846	0.886505	5.32255	1.02325e-07	1.13842e-06
ENSG00000143125.6	PROK1	33.0019	-4.71672	4.71672	1.05419	-4.47427	7.66718e-06	5.94352e-05
ENSG00000172752.14	COL6A5	35.0446	4.71406	4.71406	1.09024	4.32388	1.53306e-05	0.000111031
ENSG00000130957.5	FBP2	25.3885	-4.66893	4.66893	1.04636	-4.46206	8.11767e-06	6.26001e-05
ENSG00000131203.13	IDO1	71.5701	4.58284	4.58284	0.802766	5.70881	1.13766e-08	1.50855e-07
ENSG00000172061.8	LRRC15	1889.83	4.5742	4.5742	0.384554	11.8948	1.25948e-32	2.09613e-30
ENSG00000141744.3	PNMT	273.469	-4.56484	4.56484	1.10821	-4.11912	3.8032e-05	0.000249819
ENSG00000104435.13	STMN2	2563.59	4.53974	4.53974	0.41388	10.9687	5.40157e-28	6.16081e-26
ENSG00000243627.4	SMIM34A	6.12571	-4.53629	4.53629	1.13214	-4.00683	6.15391e-05	0.000385003
ENSG00000189001.11	SBSN	5.23317	4.53236	4.53236	1.88885	2.39954	0.0164157	0.0495081
ENSG00000255833.2	TIFAB	36.2053	4.51521	4.51521	1.42179	3.17573	0.00149462	0.00646956
ENSG00000179869.15	ABCA13	11.8193	4.50713	4.50713	1.70123	2.64933	0.00806504	0.0271218
ENSG00000153789.13	FAM92B	6.49615	4.46797	4.46797	1.86254	2.39885	0.0164464	0.0495642
ENSG00000100473.18	COCH	9400.8	-4.42269	4.42269	0.412278	-10.7275	7.5652e-27	7.90952e-25
ENSG00000186891.14	TNFRSF18	56.0683	4.42086	4.42086	1.06252	4.16072	3.17245e-05	0.000214167
ENSG00000188064.10	WNT7B	12.9023	4.41371	4.41371	1.6704	2.64232	0.00823412	0.0276107
ENSG00000152785.7	BMP3	115.498	4.41043	4.41043	1.02543	4.30106	1.69982e-05	0.00012133
ENSG00000166856.3	GPR182	16.1826	4.39674	4.39674	1.31889	3.33367	0.000857071	0.00399167
ENSG00000140465.14	CYP1A1	15.8329	-4.38921	4.38921	1.50619	-2.91412	0.0035669	0.0135862
ENSG00000204779.2	FOXD4L5	4.19214	-4.36779	4.36779	1.67068	-2.61437	0.00893909	0.0295195
ENSG00000138792.10	ENPEP	580.567	4.36599	4.36599	0.674476	6.47316	9.59727e-11	1.76473e-09
ENSG00000130720.13	FIBCD1	62.2622	4.3536	4.3536	0.918969	4.73748	2.16391e-06	1.88835e-05
ENSG00000140873.16	ADAMTS18	37.6024	4.3483	4.3483	1.38676	3.13558	0.00171516	0.00728116
ENSG00000132465.11	JCHAIN	10740	4.34359	4.34359	0.798014	5.443	5.23905e-08	6.12537e-07
ENSG00000237541.3	HLA-DQA2	471.987	4.33278	4.33278	1.63582	2.64868	0.00808064	0.0271687
ENSG00000158578.21	ALAS2	59.1227	4.3277	4.3277	0.994211	4.3529	1.34351e-05	9.84398e-05
ENSG00000183036.11	PCP4	8.2515	-4.3243	4.3243	1.63352	-2.64722	0.00811562	0.0272638
ENSG00000113763.12	UNC5A	36.9649	4.31906	4.31906	0.881683	4.89866	9.6492e-07	8.98279e-06
ENSG00000248329.6	APELA	130.247	4.31662	4.31662	0.898544	4.80402	1.5551e-06	1.39976e-05
ENSG00000143297.19	FCRL5	85.0804	4.31302	4.31302	1.06855	4.03633	5.42934e-05	0.000344596
ENSG00000157765.13	SLC34A2	37.1266	-4.30588	4.30588	1.21937	-3.53124	0.000413619	0.00209182
ENSG00000172156.3	CCL11	99.3143	4.29548	4.29548	0.858367	5.00424	5.60821e-07	5.51024e-06
ENSG00000180264.11	ADGRD2	35.2161	-4.29514	4.29514	1.55197	-2.76754	0.00564803	0.0200958
ENSG00000237289.9	CKMT1B	83.0296	-4.25288	4.25288	0.887873	-4.78996	1.66816e-06	1.48962e-05
ENSG00000164484.11	TMEM200A	1146.71	4.25142	4.25142	0.193569	21.9633	6.46067e-107	1.05374e-102
ENSG00000085265.11	FCN1	814.738	4.2382	4.2382	0.478491	8.85742	8.18846e-19	4.01062e-17
ENSG00000254709.7	IGLL5	4193.5	4.23716	4.23716	0.887966	4.77177	1.82617e-06	1.61611e-05
ENSG00000124440.15	HIF3A	4030.65	-4.23707	4.23707	0.232888	-18.1936	5.80161e-74	1.57707e-70
ENSG00000196557.13	CACNA1H	1287.29	4.22677	4.22677	0.430234	9.82436	8.84327e-23	6.43901e-21
ENSG00000164265.9	SCGB3A2	20.4877	4.22521	4.22521	1.47005	2.87419	0.00405063	0.0151729
ENSG00000187957.8	DNER	399.02	-4.22096	4.22096	0.484211	-8.7172	2.85159e-18	1.32506e-16
ENSG00000198768.10	APCDD1L	821.668	4.1927	4.1927	0.269375	15.5645	1.26784e-54	1.1488e-51
ENSG00000111713.2	GYS2	29.2281	-4.19007	4.19007	1.21761	-3.44123	0.00057907	0.00282013
ENSG00000157502.13	PWWP3B	4417.21	-4.17131	4.17131	0.447073	-9.33026	1.05609e-20	6.30946e-19
ENSG00000181634.8	TNFSF15	171.075	4.17011	4.17011	1.06042	3.9325	8.40671e-05	0.000508204
ENSG00000125740.14	FOSB	2897.91	4.15684	4.15684	0.754938	5.5062	3.66663e-08	4.42e-07
ENSG00000150551.10	LYPD1	65.8669	4.13335	4.13335	1.11672	3.70134	0.00021446	0.00116634
ENSG00000082684.15	SEMA5B	268.588	4.12845	4.12845	0.559273	7.38181	1.56151e-13	4.19635e-12
ENSG00000117215.14	PLA2G2D	96.089	4.11727	4.11727	0.935587	4.40074	1.07884e-05	8.06408e-05
ENSG00000229859.9	PGA3	341.589	-4.10277	4.10277	0.489618	-8.37954	5.31369e-17	2.16125e-15
ENSG00000164708.6	PGAM2	17.1501	4.10101	4.10101	0.734688	5.58197	2.37807e-08	2.98816e-07
ENSG00000243264.2	IGKV2D-29	22.5603	4.09618	4.09618	1.50425	2.72307	0.00646775	0.0225308
ENSG00000165474.8	GJB2	61.8287	4.09187	4.09187	1.11973	3.65434	0.000257844	0.00137298
ENSG00000179178.11	TMEM125	11.4837	4.06723	4.06723	1.22472	3.32094	0.000897143	0.00416166
ENSG00000179593.16	ALOX15B	496.978	-4.06428	4.06428	0.727965	-5.58307	2.36305e-08	2.97157e-07
ENSG00000285188.1	AC008397.2	300.738	4.04102	4.04102	0.636721	6.3466	2.2012e-10	3.7951e-09
ENSG00000157542.11	KCNJ6	111.584	4.0214	4.0214	0.662802	6.06727	1.30103e-09	1.9981e-08
ENSG00000229183.8	PGA4	344.449	-4.01741	4.01741	0.415793	-9.66204	4.37072e-22	2.9336e-20
ENSG00000104055.15	TGM5	57.677	-4.01003	4.01003	0.871791	-4.59976	4.22985e-06	3.45117e-05
ENSG00000180739.14	S1PR5	309.643	3.99187	3.99187	0.337004	11.8452	2.28e-32	3.68186e-30
ENSG00000235711.4	ANKRD34C	67.5196	3.99156	3.99156	0.876918	4.5518	5.31893e-06	4.2588e-05
ENSG00000143340.6	FAM163A	135.14	-3.97592	3.97592	0.657271	-6.04913	1.45627e-09	2.22395e-08
ENSG00000137142.5	IGFBPL1	47.3923	3.97405	3.97405	0.894553	4.4425	8.8918e-06	6.7864e-05
ENSG00000146250.7	PRSS35	1645.71	3.97351	3.97351	0.324436	12.2475	1.73347e-34	3.57885e-32
ENSG00000149654.10	CDH22	20.1414	-3.94664	3.94664	1.35036	-2.92266	0.00347055	0.0132875
ENSG00000100453.13	GZMB	85.5761	3.94633	3.94633	0.927929	4.25284	2.11079e-05	0.000148137
ENSG00000186458.5	DEFB132	48.3392	-3.92748	3.92748	1.2785	-3.07195	0.00212666	0.00875022
ENSG00000165566.12	AMER2	601.461	-3.92063	3.92063	0.528238	-7.4221	1.15282e-13	3.13374e-12
ENSG00000232629.9	HLA-DQB2	41.037	3.91789	3.91789	1.0388	3.77154	0.000162242	0.000909963
ENSG00000147573.17	TRIM55	31.3702	-3.91644	3.91644	1.37823	-2.84165	0.00448813	0.0165539
ENSG00000166342.19	NETO1	6.7922	3.90576	3.90576	1.34388	2.90633	0.00365699	0.0138646
ENSG00000004939.15	SLC4A1	39.0685	3.88252	3.88252	1.0805	3.59327	0.000326554	0.00169298
ENSG00000103522.16	IL21R	432.403	3.86468	3.86468	0.352117	10.9756	5.00887e-28	5.75315e-26
ENSG00000196811.13	CHRNG	18.2857	-3.85813	3.85813	1.55199	-2.48593	0.0129215	0.0402885
ENSG00000239975.2	IGKV1D-33	21.366	3.85719	3.85719	1.35959	2.83703	0.00455358	0.0167688
ENSG00000260914.3	AC026464.4	13.7805	3.85535	3.85535	1.60865	2.39663	0.0165464	0.0498158
ENSG00000196277.16	GRM7	222.361	3.85276	3.85276	0.735357	5.23931	1.61174e-07	1.73401e-06
ENSG00000009950.16	MLXIPL	209.562	-3.85264	3.85264	0.987009	-3.90335	9.48695e-05	0.000566992
ENSG00000204538.4	PSORS1C2	21.7187	-3.83361	3.83361	1.5838	-2.42051	0.0154989	0.0470651
ENSG00000166448.14	TMEM130	1827.63	3.83305	3.83305	0.27451	13.9632	2.61271e-44	1.1837e-41
ENSG00000157766.16	ACAN	5794.05	3.82589	3.82589	0.237335	16.1202	1.83928e-58	2.30759e-55
ENSG00000179673.5	RPRML	155.049	3.82256	3.82256	0.750332	5.09449	3.49673e-07	3.56282e-06
ENSG00000170703.15	TTLL6	31.887	-3.8225	3.8225	0.925481	-4.13029	3.62307e-05	0.000240018
ENSG00000150594.6	ADRA2A	2378.88	3.82064	3.82064	0.457298	8.35482	6.55302e-17	2.60682e-15
ENSG00000131771.14	PPP1R1B	16590	-3.81615	3.81615	0.424692	-8.98568	2.5714e-19	1.33141e-17
ENSG00000160862.13	AZGP1	906.905	-3.81348	3.81348	0.589455	-6.4695	9.83258e-11	1.8019e-09
ENSG00000124875.10	CXCL6	52.4283	3.8009	3.8009	1.27105	2.99036	0.00278646	0.011055
ENSG00000266265.3	KLF14	16.6611	-3.78896	3.78896	1.40156	-2.70339	0.00686361	0.0236521
ENSG00000156395.13	SORCS3	15.2771	3.78868	3.78868	1.50551	2.51654	0.0118513	0.0373661
ENSG00000196684.12	HSH2D	95.809	3.7758	3.7758	0.914345	4.12951	3.6353e-05	0.000240632
ENSG00000100344.10	PNPLA3	51.3553	-3.76509	3.76509	0.828347	-4.54531	5.48539e-06	4.37918e-05
ENSG00000144908.13	ALDH1L1	7852.57	-3.7648	3.7648	0.260484	-14.4531	2.39566e-47	1.44716e-44
ENSG00000196611.5	MMP1	206.962	3.75782	3.75782	1.00994	3.72082	0.000198575	0.00108902
ENSG00000284779.2	AC132217.2	521.435	-3.75253	3.75253	1.48479	-2.52731	0.011494	0.0364864
ENSG00000179914.5	ITLN1	3124.67	-3.75184	3.75184	0.534135	-7.02415	2.1537e-12	5.05423e-11
ENSG00000187140.5	FOXD3	17.4456	-3.75061	3.75061	1.34539	-2.78775	0.00530751	0.0190589
ENSG00000134216.19	CHIA	25.645	-3.74774	3.74774	1.3285	-2.82103	0.00478691	0.0174742
ENSG00000184374.3	COLEC10	121.791	3.74388	3.74388	0.71176	5.26004	1.44026e-07	1.56292e-06
ENSG00000155511.18	GRIA1	90.8613	3.74132	3.74132	0.882878	4.23764	2.25884e-05	0.000157645
ENSG00000176083.17	ZNF683	34.8	3.73901	3.73901	1.26471	2.95643	0.00311228	0.0121459
ENSG00000111218.11	PRMT8	44.8752	-3.73511	3.73511	1.17026	-3.19169	0.00141445	0.00616669
ENSG00000223572.9	CKMT1A	59.3135	-3.72935	3.72935	1.03451	-3.60493	0.000312237	0.00162806
ENSG00000119714.11	GPR68	787.858	3.72343	3.72343	0.32702	11.386	4.91203e-30	6.73236e-28
ENSG00000146678.10	IGFBP1	202.635	3.71377	3.71377	0.79561	4.66782	3.04407e-06	2.55889e-05
ENSG00000128422.17	KRT17	1268.62	3.70268	3.70268	0.370181	10.0023	1.48825e-23	1.15588e-21
ENSG00000171388.12	APLN	1252.38	3.69864	3.69864	0.370988	9.96969	2.06872e-23	1.59909e-21
ENSG00000091879.13	ANGPT2	1001.56	3.69679	3.69679	0.270999	13.6413	2.27363e-42	9.0446e-40
ENSG00000100448.4	CTSG	497.161	3.69527	3.69527	0.475686	7.76831	7.95411e-15	2.46638e-13
ENSG00000272573.6	MUSTN1	796.077	3.68829	3.68829	0.346477	10.6451	1.83782e-26	1.86179e-24
ENSG00000103740.10	ACSBG1	99.9308	-3.68474	3.68474	0.814459	-4.52416	6.06373e-06	4.81028e-05
ENSG00000184672.12	RALYL	23.3879	-3.68157	3.68157	1.36719	-2.6928	0.0070855	0.0242375
ENSG00000150471.16	ADGRL3	1201.2	3.6766	3.6766	0.545519	6.73963	1.58789e-11	3.27414e-10
ENSG00000163032.11	VSNL1	66.4794	3.67303	3.67303	0.76691	4.78939	1.6729e-06	1.49261e-05
ENSG00000165478.7	HEPACAM	67.4496	-3.66815	3.66815	1.11642	-3.28565	0.00101749	0.00464204
ENSG00000149809.14	TM7SF2	4080.78	-3.66688	3.66688	0.261223	-14.0374	9.20845e-45	4.29114e-42
ENSG00000196337.11	CGB7	20.7743	3.66288	3.66288	1.04819	3.49447	0.000475001	0.00236775
ENSG00000185652.12	NTF3	128.574	3.65902	3.65902	0.668155	5.4763	4.34311e-08	5.15547e-07
ENSG00000105880.7	DLX5	107.106	3.65603	3.65603	0.717094	5.0984	3.42541e-07	3.50053e-06
ENSG00000112562.18	SMOC2	9073.89	3.65357	3.65357	0.200699	18.2043	4.77185e-74	1.55658e-70
ENSG00000018625.14	ATP1A2	12245.7	-3.65277	3.65277	0.272206	-13.4191	4.67253e-41	1.65672e-38
ENSG00000259075.6	POC1B-GALNT4	68.6352	3.6504	3.6504	1.08379	3.36817	0.000756695	0.00357989
ENSG00000122756.15	CNTFR	3309.22	-3.6387	3.6387	0.300618	-12.1041	1.00501e-33	1.92843e-31
ENSG00000124564.17	SLC17A3	35.582	-3.63294	3.63294	1.15805	-3.13711	0.00170625	0.00725088
ENSG00000163793.12	DNAJC5G	46.1889	-3.62997	3.62997	0.925236	-3.92329	8.73497e-05	0.000525904
ENSG00000151617.17	EDNRA	1582.38	3.6225	3.6225	0.296507	12.2173	2.51416e-34	5.06247e-32
ENSG00000145536.15	ADAMTS16	141.96	3.61809	3.61809	0.839184	4.31144	1.62197e-05	0.000116693
ENSG00000169174.10	PCSK9	88.7925	3.61391	3.61391	0.800724	4.5133	6.38267e-06	5.03879e-05
ENSG00000079689.14	SCGN	768.324	-3.61017	3.61017	0.492065	-7.33678	2.18794e-13	5.81194e-12
ENSG00000175874.10	CREG2	55.9708	3.59837	3.59837	1.16082	3.09986	0.00193611	0.0080762
ENSG00000162989.5	KCNJ3	46.6708	3.59765	3.59765	1.24111	2.89873	0.00374679	0.014159
ENSG00000019505.8	SYT13	19.0744	3.59269	3.59269	1.3835	2.59681	0.0094093	0.0307855
ENSG00000128383.13	APOBEC3A	66.3328	3.58603	3.58603	1.39343	2.57353	0.0100666	0.0326219
ENSG00000060140.9	STYK1	23.6158	3.5822	3.5822	1.24859	2.86899	0.0041178	0.0153828
ENSG00000156738.17	MS4A1	197.003	3.58002	3.58002	0.756067	4.73507	2.18985e-06	1.90997e-05
ENSG00000113361.13	CDH6	1264.09	3.57321	3.57321	0.285431	12.5186	5.90436e-36	1.30135e-33
ENSG00000242076.2	IGKV1-33	76.1664	3.57282	3.57282	1.0774	3.31616	0.000912626	0.00422268
ENSG00000156486.7	KCNS2	34.9417	3.56883	3.56883	1.2895	2.7676	0.00564709	0.0200958
ENSG00000186832.9	KRT16	323.029	3.55638	3.55638	0.957019	3.7161	0.000202318	0.00110732
ENSG00000189292.16	ALKAL2	143.784	-3.55591	3.55591	0.536252	-6.63104	3.33332e-11	6.54228e-10
ENSG00000136244.12	IL6	604.769	3.55117	3.55117	0.735779	4.82641	1.39014e-06	1.2594e-05
ENSG00000167483.18	FAM129C	31.4896	3.54641	3.54641	1.14815	3.08879	0.00200971	0.00832785
ENSG00000225698.3	IGHV3-72	8.42501	3.5361	3.5361	1.20061	2.94525	0.0032269	0.0125311
ENSG00000120729.9	MYOT	160.297	-3.52964	3.52964	0.880599	-4.00823	6.1176e-05	0.000383025
ENSG00000125851.10	PCSK2	62.9231	-3.52812	3.52812	1.02837	-3.43077	0.000601867	0.0029144
ENSG00000141449.14	GREB1L	153.385	-3.51677	3.51677	0.656144	-5.35975	8.33364e-08	9.45871e-07
ENSG00000054938.15	CHRDL2	2236.12	3.51181	3.51181	0.497627	7.05711	1.70003e-12	4.03602e-11
ENSG00000145287.10	PLAC8	107.905	3.50566	3.50566	0.663833	5.28094	1.28523e-07	1.40215e-06
ENSG00000256713.7	PGA5	282.174	-3.50026	3.50026	0.483313	-7.24222	4.41393e-13	1.12486e-11
ENSG00000135373.12	EHF	132.681	-3.49795	3.49795	0.643818	-5.43314	5.537e-08	6.4506e-07
ENSG00000169245.6	CXCL10	730.32	3.44995	3.44995	0.439722	7.84576	4.30349e-15	1.3709e-13
ENSG00000166426.8	CRABP1	126.565	3.44376	3.44376	1.28676	2.67631	0.00744381	0.0253198
ENSG00000185633.10	NDUFA4L2	5264.21	3.44005	3.44005	0.159654	21.547	5.65493e-103	4.6116e-99
ENSG00000152932.8	RAB3C	153.068	3.43583	3.43583	0.683695	5.02538	5.02439e-07	4.99073e-06
ENSG00000143167.12	GPA33	57.7133	-3.43567	3.43567	0.783118	-4.38716	1.1484e-05	8.52934e-05
ENSG00000135312.6	HTR1B	64.0717	3.42703	3.42703	0.961944	3.56261	0.000367187	0.00187914
ENSG00000092054.13	MYH7	506.049	-3.41006	3.41006	0.873842	-3.90237	9.52548e-05	0.00056867
ENSG00000205221.12	VIT	3298.72	-3.40611	3.40611	0.298758	-11.4009	4.13818e-30	5.81842e-28
ENSG00000189056.14	RELN	927.303	-3.40594	3.40594	0.538083	-6.32977	2.45522e-10	4.20638e-09
ENSG00000141433.13	ADCYAP1	177.669	3.38953	3.38953	0.816111	4.15327	3.27763e-05	0.000219777
ENSG00000103742.12	IGDCC4	329.24	3.38871	3.38871	0.490602	6.90726	4.94115e-12	1.10246e-10
ENSG00000172548.14	NIPAL4	11.2195	3.38702	3.38702	1.39594	2.42634	0.015252	0.0464002
ENSG00000145911.6	N4BP3	147.443	3.38109	3.38109	0.708703	4.77081	1.8349e-06	1.62207e-05
ENSG00000137571.11	SLCO5A1	78.0333	3.37686	3.37686	0.585302	5.76943	7.95379e-09	1.08558e-07
ENSG00000100033.16	PRODH	1078.31	-3.36727	3.36727	0.364782	-9.23092	2.68309e-20	1.55734e-18
ENSG00000277494.2	GPIHBP1	143.825	3.3671	3.3671	0.94812	3.55134	0.000383269	0.00195287
ENSG00000170476.15	MZB1	240.931	3.35968	3.35968	1.02383	3.28148	0.00103265	0.0047033
ENSG00000117152.13	RGS4	6257.86	3.35711	3.35711	0.420829	7.97736	1.49496e-15	4.99646e-14
ENSG00000115363.14	EVA1A	142.081	3.35279	3.35279	0.686804	4.88172	1.05162e-06	9.74546e-06
ENSG00000147697.9	GSDMC	26.3498	3.3385	3.3385	1.29144	2.5851	0.0097352	0.0316802
ENSG00000109625.19	CPZ	633.391	3.33779	3.33779	0.318843	10.4684	1.20637e-25	1.13734e-23
ENSG00000268104.3	SLC6A14	39.8805	-3.32069	3.32069	1.17949	-2.81535	0.00487242	0.0177228
ENSG00000151365.2	THRSP	442.104	-3.31992	3.31992	0.555615	-5.97521	2.29794e-09	3.42904e-08
ENSG00000179930.5	ZNF648	29.4244	-3.31524	3.31524	1.16091	-2.85571	0.00429404	0.0159753
ENSG00000133636.11	NTS	52.6007	-3.30407	3.30407	1.1644	-2.83757	0.00454588	0.016748
ENSG00000179855.8	GIPC3	262.366	3.30362	3.30362	0.457869	7.2152	5.38561e-13	1.35137e-11
ENSG00000099953.10	MMP11	1066.13	3.30263	3.30263	0.193982	17.0255	5.31666e-65	9.63497e-62
ENSG00000181847.12	TIGIT	133.052	3.29852	3.29852	0.689752	4.78218	1.73401e-06	1.54208e-05
ENSG00000187123.15	LYPD6	488.362	-3.2973	3.2973	0.338888	-9.72976	2.25113e-22	1.58259e-20
ENSG00000168913.7	ENHO	114.952	-3.29195	3.29195	0.957751	-3.43716	0.000587841	0.00285773
ENSG00000103888.17	CEMIP	5372.02	3.28488	3.28488	0.215184	15.2655	1.29878e-52	9.62869e-50
ENSG00000137673.9	MMP7	211.267	3.27834	3.27834	1.13782	2.88124	0.00396114	0.0148794
ENSG00000015413.9	DPEP1	49.363	3.26695	3.26695	1.17012	2.79197	0.00523884	0.0188455
ENSG00000179772.7	FOXS1	1047.22	3.26642	3.26642	0.268074	12.1848	3.7476e-34	7.36425e-32
ENSG00000221818.9	EBF2	229.921	3.26641	3.26641	0.411429	7.9392	2.03495e-15	6.66468e-14
ENSG00000062282.15	DGAT2	1848.24	-3.26071	3.26071	0.490392	-6.6492	2.94689e-11	5.84717e-10
ENSG00000197506.7	SLC28A3	80.2045	3.24655	3.24655	0.84659	3.83485	0.000125639	0.000725894
ENSG00000185352.8	HS6ST3	67.5107	-3.24634	3.24634	0.834362	-3.89081	9.99107e-05	0.000593857
ENSG00000133477.17	FAM83F	65.8088	-3.24612	3.24612	0.779784	-4.16284	3.14312e-05	0.000212451
ENSG00000153976.3	HS3ST3A1	130.754	3.23902	3.23902	0.864071	3.74856	0.000177853	0.000989352
ENSG00000167767.14	KRT80	39.2978	3.23302	3.23302	1.07802	2.99903	0.0027084	0.0107979
ENSG00000169213.7	RAB3B	60.1269	3.22875	3.22875	1.1918	2.70914	0.0067458	0.023325
ENSG00000187323.12	DCC	131.424	-3.22517	3.22517	0.644957	-5.00061	5.71506e-07	5.59836e-06
ENSG00000128342.5	LIF	380.486	3.22183	3.22183	0.551036	5.84686	5.00944e-09	7.09852e-08
ENSG00000130032.16	PRRG3	20.1408	3.21402	3.21402	1.14561	2.80549	0.00502395	0.0181848
ENSG00000144229.12	THSD7B	438.258	3.20764	3.20764	0.727854	4.40699	1.04819e-05	7.8566e-05
ENSG00000160111.13	CPAMD8	26940.4	-3.19824	3.19824	0.352388	-9.0759	1.12743e-19	6.00926e-18
ENSG00000074410.14	CA12	1801.9	3.19776	3.19776	0.313929	10.1862	2.28425e-24	1.95058e-22
ENSG00000258947.7	TUBB3	862.861	3.19262	3.19262	1.04169	3.06483	0.00217793	0.00894535
ENSG00000124253.11	PCK1	479.006	-3.18072	3.18072	0.819473	-3.88143	0.000103845	0.000614334
ENSG00000182050.13	MGAT4C	81.9036	3.17666	3.17666	0.772211	4.11371	3.89343e-05	0.000254726
ENSG00000181092.10	ADIPOQ	8507.03	-3.17637	3.17637	0.542342	-5.85676	4.71997e-09	6.73514e-08
ENSG00000177455.14	CD19	30.5534	3.15971	3.15971	1.16247	2.71809	0.00656591	0.0228337
ENSG00000186439.14	TRDN	816.266	-3.1556	3.1556	0.392878	-8.03201	9.58917e-16	3.29956e-14
ENSG00000277632.2	CCL3	441.352	3.148	3.148	0.480103	6.55693	5.49267e-11	1.03807e-09
ENSG00000213402.3	PTPRCAP	92.1337	3.14425	3.14425	0.729342	4.31108	1.62456e-05	0.000116828
ENSG00000165863.17	C10orf82	43.4578	-3.13869	3.13869	0.726454	-4.32056	1.55634e-05	0.000112617
ENSG00000118729.11	CASQ2	317.974	3.13865	3.13865	0.605062	5.18731	2.1335e-07	2.24644e-06
ENSG00000173227.14	SYT12	4258.54	3.11957	3.11957	0.276042	11.3011	1.29597e-29	1.70462e-27
ENSG00000187288.10	CIDEC	1862.78	-3.11574	3.11574	0.765954	-4.06779	4.74604e-05	0.000305598
ENSG00000163568.15	AIM2	73.0376	3.08493	3.08493	0.868461	3.55218	0.000382053	0.00194849
ENSG00000197614.11	MFAP5	3644.29	3.0848	3.0848	0.279964	11.0186	3.10956e-28	3.67514e-26
ENSG00000167664.8	TMIGD2	14.454	3.08455	3.08455	1.2266	2.51472	0.0119128	0.0375382
ENSG00000137441.8	FGFBP2	14761.6	-3.08416	3.08416	0.435504	-7.08181	1.42279e-12	3.42268e-11
ENSG00000186340.15	THBS2	110695	3.08045	3.08045	0.199634	15.4304	1.02168e-53	8.33183e-51
ENSG00000185736.16	ADARB2	272.606	-3.0751	3.0751	0.436385	-7.04676	1.83132e-12	4.31631e-11
ENSG00000106852.15	LHX6	266.856	3.07186	3.07186	0.929954	3.30324	0.000955737	0.00439472
ENSG00000139209.16	SLC38A4	37.7531	3.06699	3.06699	0.97919	3.13217	0.00173519	0.00735664
ENSG00000113494.17	PRLR	4592.02	-3.05366	3.05366	0.283275	-10.7798	4.28681e-27	4.57455e-25
ENSG00000165309.14	ARMC3	14.7892	-3.0499	3.0499	1.17479	-2.59611	0.00942852	0.030836
ENSG00000156265.15	MAP3K7CL	3021.86	3.04731	3.04731	0.286775	10.6261	2.25294e-26	2.24058e-24
ENSG00000152402.10	GUCY1A2	7059.91	3.04236	3.04236	0.42119	7.22325	5.076e-13	1.28157e-11
ENSG00000237515.9	SHISA9	120.907	-3.03865	3.03865	0.364619	-8.33378	7.83046e-17	3.06438e-15
ENSG00000240204.3	SMKR1	37.3326	3.03803	3.03803	0.92898	3.27029	0.00107436	0.00486734
ENSG00000120659.15	TNFSF11	174.143	3.03312	3.03312	0.509408	5.95421	2.61327e-09	3.89245e-08
ENSG00000137757.11	CASP5	48.0527	3.01977	3.01977	1.23322	2.44869	0.0143376	0.0440201
ENSG00000170442.11	KRT86	29.9572	3.00793	3.00793	1.00506	2.99279	0.00276441	0.0109863
ENSG00000112195.9	TREML2	47.2784	3.0074	3.0074	1.15083	2.61325	0.00896855	0.0295988
ENSG00000167614.13	TTYH1	235.856	-3.0059	3.0059	0.810406	-3.70914	0.000207968	0.00113519
ENSG00000101447.15	FAM83D	576.446	3.0056	3.0056	0.283397	10.6056	2.80662e-26	2.75759e-24
ENSG00000111404.6	RERGL	70.6454	2.99727	2.99727	0.964026	3.10911	0.0018765	0.00787185
ENSG00000134962.7	KLB	190.404	-2.99226	2.99226	0.623608	-4.7983	1.60019e-06	1.43401e-05
ENSG00000167588.13	GPD1	4037.55	-2.99096	2.99096	0.592036	-5.05198	4.3725e-07	4.38325e-06
ENSG00000099194.6	SCD	36713.1	-2.9839	2.9839	0.228115	-13.0807	4.24676e-39	1.25936e-36
ENSG00000185008.17	ROBO2	203.173	2.98294	2.98294	0.768154	3.88326	0.000103065	0.000610159
ENSG00000171951.5	SCG2	8942.67	2.97921	2.97921	0.283954	10.4919	9.41157e-26	9.02957e-24
ENSG00000100628.11	ASB2	396.737	2.97913	2.97913	0.37974	7.84519	4.32302e-15	1.37444e-13
ENSG00000036473.8	OTC	1990.64	-2.97772	2.97772	0.235283	-12.6559	1.03742e-36	2.48829e-34
ENSG00000149596.6	JPH2	1545.62	2.97007	2.97007	0.26692	11.1272	9.24866e-29	1.16035e-26
ENSG00000183160.9	TMEM119	3667.23	2.96978	2.96978	0.278844	10.6503	1.73724e-26	1.78204e-24
ENSG00000169181.13	GSG1L	61.8045	-2.96517	2.96517	1.01487	-2.92173	0.00348097	0.0133211
ENSG00000110900.15	TSPAN11	1218.6	2.96226	2.96226	0.224008	13.2239	6.38476e-40	2.0026e-37
ENSG00000174938.14	SEZ6L2	506.711	2.95746	2.95746	0.323022	9.1556	5.40558e-20	3.00904e-18
ENSG00000125538.11	IL1B	198.819	2.95317	2.95317	0.563686	5.23904	1.61417e-07	1.73548e-06
ENSG00000163017.13	ACTG2	4966.21	2.94531	2.94531	0.496413	5.93318	2.97122e-09	4.39353e-08
ENSG00000196632.10	WNK3	1455.12	-2.94299	2.94299	0.188409	-15.6202	5.30256e-55	5.08734e-52
ENSG00000130173.13	ANGPTL8	39.5118	-2.94273	2.94273	1.09277	-2.69292	0.00708291	0.0242347
ENSG00000198099.8	ADH4	945.419	-2.94134	2.94134	0.445712	-6.59918	4.13434e-11	8.01796e-10
ENSG00000148848.14	ADAM12	1023.15	2.93921	2.93921	0.299563	9.81165	1.00314e-22	7.23945e-21
ENSG00000114251.14	WNT5A	3185.19	-2.92677	2.92677	0.169981	-17.2183	1.93749e-66	3.98109e-63
ENSG00000203995.9	ZYG11A	26.2063	-2.92352	2.92352	1.18655	-2.46388	0.013744	0.0424897
ENSG00000221932.6	HEPN1	71.3762	-2.92256	2.92256	1.07124	-2.72819	0.00636828	0.0222412
ENSG00000163464.7	CXCR1	103.421	2.92163	2.92163	1.07812	2.70993	0.00672977	0.0232795
ENSG00000175445.17	LPL	12545.9	-2.91475	2.91475	0.3582	-8.1372	4.04509e-16	1.45001e-14
ENSG00000177791.11	MYOZ1	241.534	2.91169	2.91169	0.485564	5.99652	2.0159e-09	3.02756e-08
ENSG00000189099.11	PRSS48	7.39224	-2.90346	2.90346	1.12598	-2.57861	0.00991976	0.0322229
ENSG00000110777.12	POU2AF1	132.083	2.90071	2.90071	0.604	4.8025	1.56695e-06	1.40741e-05
ENSG00000166819.12	PLIN1	5255.81	-2.89859	2.89859	0.567687	-5.10597	3.29109e-07	3.37808e-06
ENSG00000143494.15	VASH2	1365.85	-2.89718	2.89718	0.355499	-8.14963	3.6504e-16	1.3143e-14
ENSG00000270885.1	RASL10B	375.881	-2.89689	2.89689	0.346011	-8.37224	5.65313e-17	2.28591e-15
ENSG00000227507.2	LTB	328.7	2.89482	2.89482	0.432221	6.69754	2.11952e-11	4.29967e-10
ENSG00000157152.17	SYN2	314.138	-2.89376	2.89376	0.403603	-7.1698	7.51053e-13	1.84483e-11
ENSG00000158022.6	TRIM63	177.517	-2.88743	2.88743	0.585569	-4.93098	8.18195e-07	7.75407e-06
ENSG00000159261.12	CLDN14	29.9194	2.88521	2.88521	0.69077	4.17681	2.95627e-05	0.000200736
ENSG00000164047.5	CAMP	62.4007	-2.88283	2.88283	1.16246	-2.47994	0.0131405	0.040862
ENSG00000186407.7	CD300E	748.823	2.88207	2.88207	0.396857	7.26222	3.80779e-13	9.79416e-12
ENSG00000144834.14	TAGLN3	188.824	-2.87832	2.87832	0.875352	-3.28819	0.00100835	0.0046055
ENSG00000143320.9	CRABP2	1007.63	2.87523	2.87523	0.446741	6.43602	1.22643e-10	2.21029e-09
ENSG00000116833.14	NR5A2	95.5804	2.87198	2.87198	0.68923	4.16693	3.08728e-05	0.000209023
ENSG00000174123.11	TLR10	91.0232	2.86691	2.86691	0.659092	4.34979	1.36271e-05	9.9667e-05
ENSG00000186827.11	TNFRSF4	115.493	2.86098	2.86098	0.764029	3.74459	0.000180688	0.00100307
ENSG00000111057.11	KRT18	2399.41	2.8572	2.8572	0.314061	9.09762	9.23346e-20	5.00325e-18
ENSG00000134668.12	SPOCD1	167.01	2.85566	2.85566	0.648572	4.40299	1.0677e-05	7.98818e-05
ENSG00000095917.14	TPSD1	32.3996	-2.85531	2.85531	1.06101	-2.69112	0.00712135	0.0243448
ENSG00000175600.15	SUGCT	1009.18	2.85488	2.85488	0.213636	13.3633	9.91253e-41	3.43055e-38
ENSG00000159618.16	ADGRG5	41.5638	2.84657	2.84657	0.977019	2.91352	0.00357377	0.0136028
ENSG00000197540.8	GZMM	137.97	2.84176	2.84176	0.556911	5.10271	3.34819e-07	3.43021e-06
ENSG00000165125.20	TRPV6	29.0721	-2.84152	2.84152	0.996994	-2.85008	0.00437076	0.0161942
ENSG00000004799.8	PDK4	86643.4	-2.83795	2.83795	0.358049	-7.92615	2.26043e-15	7.3588e-14
ENSG00000162692.12	VCAM1	11664.4	2.83625	2.83625	0.204217	13.8884	7.44445e-44	3.28159e-41
ENSG00000112782.17	CLIC5	627.777	2.82194	2.82194	0.34785	8.11254	4.95721e-16	1.75765e-14
ENSG00000157551.19	KCNJ15	267.11	2.81642	2.81642	0.229635	12.2648	1.40018e-34	2.92782e-32
ENSG00000152128.13	TMEM163	171.091	2.81515	2.81515	0.492256	5.71888	1.0723e-08	1.42886e-07
ENSG00000211445.12	GPX3	334011	-2.81374	2.81374	0.220865	-12.7396	3.56024e-37	8.79812e-35
ENSG00000152092.16	ASTN1	294.207	-2.81335	2.81335	0.253176	-11.1122	1.09436e-28	1.36253e-26
ENSG00000154096.13	THY1	9385.68	2.81036	2.81036	0.225142	12.4826	9.2889e-36	2.02003e-33
ENSG00000099958.14	DERL3	88.1047	2.80887	2.80887	0.70953	3.95878	7.5333e-05	0.000461037
ENSG00000197616.12	MYH6	32.0512	-2.8044	2.8044	1.0057	-2.78851	0.00529511	0.0190227
ENSG00000151079.7	KCNA6	181.646	2.80195	2.80195	0.812825	3.44717	0.000566482	0.00276792
ENSG00000172014.12	ANKRD20A4	102.74	-2.80031	2.80031	0.830068	-3.37359	0.000741941	0.00351877
ENSG00000141052.17	MYOCD	2178.73	2.8001	2.8001	0.303885	9.21433	3.13235e-20	1.79258e-18
ENSG00000168427.9	KLHL30	376.892	2.80008	2.80008	0.411161	6.81017	9.74863e-12	2.06494e-10
ENSG00000182853.12	VMO1	775.479	2.79976	2.79976	0.277189	10.1005	5.4951e-24	4.43688e-22
ENSG00000119866.21	BCL11A	54.2794	2.79377	2.79377	0.720449	3.87782	0.000105399	0.000622169
ENSG00000147138.2	GPR174	169.686	2.79133	2.79133	0.567403	4.91949	8.67711e-07	8.15699e-06
ENSG00000105374.10	NKG7	256.45	2.78735	2.78735	0.518974	5.37089	7.83474e-08	8.97364e-07
ENSG00000177807.10	KCNJ10	68.6482	-2.78689	2.78689	0.539833	-5.16252	2.43653e-07	2.53929e-06
ENSG00000135480.16	KRT7	431.045	2.78101	2.78101	0.564946	4.92261	8.53954e-07	8.05086e-06
ENSG00000154080.14	CHST9	1802.9	-2.77699	2.77699	0.24387	-11.3871	4.84618e-30	6.6984e-28
ENSG00000287542.1	AC098582.1	255.778	-2.77694	2.77694	0.57407	-4.83727	1.31632e-06	1.20022e-05
ENSG00000120332.15	TNN	116.311	2.77345	2.77345	0.554777	4.99921	5.75669e-07	5.63254e-06
ENSG00000235162.8	C12orf75	2664.28	2.77262	2.77262	0.195916	14.1521	1.81315e-45	8.69777e-43
ENSG00000123612.16	ACVR1C	395.155	-2.76979	2.76979	0.420215	-6.59136	4.35816e-11	8.42199e-10
ENSG00000181234.9	TMEM132C	9666.79	-2.76611	2.76611	0.231934	-11.9263	8.63341e-33	1.46678e-30
ENSG00000183671.12	GPR1	214.231	2.76451	2.76451	0.587816	4.70303	2.56335e-06	2.20085e-05
ENSG00000150337.13	FCGR1A	3126.58	2.76267	2.76267	0.169757	16.2743	1.50328e-59	2.04321e-56
ENSG00000096060.14	FKBP5	51141.8	-2.76163	2.76163	0.194881	-14.1708	1.38847e-45	6.8624e-43
ENSG00000137672.13	TRPC6	150.969	2.75983	2.75983	0.713345	3.86886	0.000109348	0.00064292
ENSG00000074181.9	NOTCH3	20749.7	2.75885	2.75885	0.228587	12.0691	1.53733e-33	2.8493e-31
ENSG00000198216.12	CACNA1E	106.752	-2.75774	2.75774	0.557171	-4.94955	7.43864e-07	7.11162e-06
ENSG00000183960.9	KCNH8	25.1045	-2.75009	2.75009	1.0552	-2.60622	0.00915485	0.0301161
ENSG00000154645.14	CHODL	473.921	-2.74971	2.74971	0.270187	-10.1771	2.51022e-24	2.13238e-22
ENSG00000108602.18	ALDH3A1	1924	-2.74415	2.74415	0.337587	-8.12871	4.33867e-16	1.55184e-14
ENSG00000154928.18	EPHB1	711.854	-2.74233	2.74233	0.230162	-11.9148	9.91083e-33	1.66645e-30
ENSG00000158764.7	ITLN2	400.406	-2.73973	2.73973	0.44904	-6.10131	1.05205e-09	1.63886e-08
ENSG00000171819.5	ANGPTL7	10490.5	-2.73274	2.73274	0.282757	-9.66463	4.26178e-22	2.88421e-20
ENSG00000144290.17	SLC4A10	46.6667	2.72769	2.72769	0.913032	2.98751	0.00281258	0.0111424
ENSG00000124701.5	APOBEC2	62.7321	-2.72496	2.72496	0.719563	-3.78696	0.0001525	0.000861541
ENSG00000116983.13	HPCAL4	208.346	-2.72305	2.72305	0.461264	-5.90345	3.55977e-09	5.17467e-08
ENSG00000095203.14	EPB41L4B	1487.07	-2.72045	2.72045	0.228073	-11.928	8.46291e-33	1.45295e-30
ENSG00000239642.6	MEIKIN	77.3914	2.71913	2.71913	0.967704	2.80988	0.00495602	0.0179708
ENSG00000149201.10	CCDC81	345.864	2.70246	2.70246	0.337688	8.00283	1.21595e-15	4.11466e-14
ENSG00000128165.9	ADM2	110.274	2.69554	2.69554	0.695883	3.87355	0.00010726	0.000631328
ENSG00000182566.13	CLEC4G	1190.86	2.69072	2.69072	0.397986	6.76083	1.37203e-11	2.85346e-10
ENSG00000198088.10	NUP62CL	33.4462	-2.68329	2.68329	0.993003	-2.7022	0.0068883	0.0237222
ENSG00000167701.14	GPT	231.191	-2.68117	2.68117	0.495877	-5.40692	6.41168e-08	7.41663e-07
ENSG00000130487.8	KLHDC7B	73.8025	2.68083	2.68083	0.689764	3.8866	0.00010166	0.000603153
ENSG00000153404.14	PLEKHG4B	17.4884	2.67933	2.67933	0.878392	3.05027	0.00228634	0.00933888
ENSG00000026751.17	SLAMF7	448.003	2.67289	2.67289	0.705154	3.79051	0.000150338	0.000850514
ENSG00000133392.18	MYH11	72974.9	2.67187	2.67187	0.349617	7.64227	2.13422e-14	6.306e-13
ENSG00000157150.5	TIMP4	9158.32	-2.66953	2.66953	0.222742	-11.9848	4.26719e-33	7.48364e-31
ENSG00000170262.12	MRAP	97.5794	-2.66842	2.66842	0.427063	-6.2483	4.14942e-10	6.84298e-09
ENSG00000172350.10	ABCG4	32.147	2.66776	2.66776	0.915065	2.91538	0.00355256	0.0135411
ENSG00000101542.10	CDH20	70.1683	-2.66668	2.66668	0.650527	-4.09926	4.14477e-05	0.000269542
ENSG00000204950.4	LRRC10B	24.5401	2.66377	2.66377	0.931412	2.85992	0.00423744	0.0157899
ENSG00000168702.17	LRP1B	1190.44	-2.66036	2.66036	0.277294	-9.59399	8.47462e-22	5.59599e-20
ENSG00000115361.8	ACADL	2387.2	-2.65887	2.65887	0.208391	-12.759	2.77663e-37	6.9672e-35
ENSG00000135447.17	PPP1R1A	446.546	-2.65248	2.65248	0.769447	-3.44725	0.00056632	0.00276792
ENSG00000065361.15	ERBB3	3424.53	-2.64916	2.64916	0.279228	-9.48744	2.36781e-21	1.50269e-19
ENSG00000108821.13	COL1A1	458595	2.63548	2.63548	0.179346	14.6949	6.9491e-49	4.53359e-46
ENSG00000134013.15	LOXL2	3887.02	2.63257	2.63257	0.218062	12.0726	1.47428e-33	2.79599e-31
ENSG00000108700.5	CCL8	565.291	2.62907	2.62907	0.374677	7.01689	2.26864e-12	5.2935e-11
ENSG00000259417.3	CTXND1	205.582	-2.62229	2.62229	0.454072	-5.77505	7.69323e-09	1.05354e-07
ENSG00000072954.7	TMEM38A	2205.57	-2.62146	2.62146	0.22817	-11.4891	1.4968e-30	2.19935e-28
ENSG00000171885.15	AQP4	193.593	-2.60487	2.60487	0.470262	-5.53919	3.0388e-08	3.73495e-07
ENSG00000114805.17	PLCH1	2680.57	-2.60422	2.60422	0.240692	-10.8197	2.77576e-27	3.01818e-25
ENSG00000113578.18	FGF1	2714.86	2.60097	2.60097	0.217614	11.9522	6.31971e-33	1.09654e-30
ENSG00000108018.15	SORCS1	1863.2	-2.59651	2.59651	0.382038	-6.79647	1.07217e-11	2.25058e-10
ENSG00000174837.15	ADGRE1	114.598	2.5949	2.5949	0.796863	3.2564	0.00112837	0.00506848
ENSG00000167680.16	SEMA6B	1091.07	2.59389	2.59389	0.297627	8.71521	2.90222e-18	1.34475e-16
ENSG00000214456.8	PLIN5	269.697	-2.58478	2.58478	0.671798	-3.84755	0.000119305	0.000693959
ENSG00000165269.13	AQP7	726.657	-2.58203	2.58203	0.498634	-5.17821	2.24027e-07	2.34524e-06
ENSG00000166920.12	C15orf48	79.1296	2.58131	2.58131	0.916704	2.81586	0.00486462	0.0176984
ENSG00000138356.14	AOX1	14172.9	-2.57676	2.57676	0.205189	-12.558	3.59305e-36	8.13925e-34
ENSG00000211448.12	DIO2	1924.61	2.5765	2.5765	0.255617	10.0795	6.8058e-24	5.44131e-22
ENSG00000163884.4	KLF15	6732.42	-2.57137	2.57137	0.259876	-9.89458	4.39473e-23	3.33386e-21
ENSG00000168743.12	NPNT	2031.75	2.57013	2.57013	0.366123	7.01984	2.22123e-12	5.19774e-11
ENSG00000142621.19	FHAD1	71.7642	2.56656	2.56656	0.782711	3.27906	0.00104154	0.0047385
ENSG00000162747.11	FCGR3B	604.473	2.56632	2.56632	0.252907	10.1473	3.40669e-24	2.82047e-22
ENSG00000189221.9	MAOA	21923.8	-2.56425	2.56425	0.139301	-18.4079	1.1345e-75	4.62592e-72
ENSG00000204086.4	RPA4	20.7071	-2.55914	2.55914	0.956561	-2.67536	0.00746498	0.0253812
ENSG00000204128.6	C2orf72	120.678	-2.5564	2.5564	0.673189	-3.79744	0.000146196	0.00083111
ENSG00000147614.4	ATP6V0D2	134.926	2.55288	2.55288	0.971492	2.6278	0.00859397	0.0286115
ENSG00000168542.14	COL3A1	587542	2.54827	2.54827	0.178438	14.281	2.87403e-46	1.54933e-43
ENSG00000205038.12	PKHD1L1	20361	-2.54278	2.54278	0.257957	-9.85739	6.36813e-23	4.74266e-21
ENSG00000164694.17	FNDC1	15303.5	2.53622	2.53622	0.25071	10.1162	4.68321e-24	3.81915e-22
ENSG00000100450.13	GZMH	164.699	2.53534	2.53534	0.445059	5.69662	1.22204e-08	1.60867e-07
ENSG00000100385.14	IL2RB	540.823	2.53314	2.53314	0.292495	8.66047	4.69834e-18	2.1465e-16
ENSG00000034053.14	APBA2	512.009	2.5316	2.5316	0.26776	9.45473	3.23852e-21	2.00837e-19
ENSG00000099715.14	PCDH11Y	262.561	-2.52892	2.52892	0.951171	-2.65875	0.00784314	0.0264958
ENSG00000143333.7	RGS16	926.958	2.52422	2.52422	0.363757	6.9393	3.9404e-12	8.90137e-11
ENSG00000101670.12	LIPG	56.0514	2.52327	2.52327	0.81668	3.08966	0.00200385	0.00830565
ENSG00000103569.9	AQP9	442.649	2.52204	2.52204	0.777391	3.24424	0.00117764	0.00526086
ENSG00000148604.14	RGR	131.38	-2.52146	2.52146	0.417747	-6.03585	1.58133e-09	2.41042e-08
ENSG00000064205.10	CCN5	37191.3	-2.52036	2.52036	0.372873	-6.75929	1.38673e-11	2.87755e-10
ENSG00000013293.6	SLC7A14	135.523	-2.52014	2.52014	0.456522	-5.52031	3.38406e-08	4.11895e-07
ENSG00000105852.11	PON3	146.465	-2.51983	2.51983	0.781482	-3.22443	0.00126224	0.00558221
ENSG00000175161.13	CADM2	3813.71	-2.51975	2.51975	0.268355	-9.3896	6.0228e-21	3.66537e-19
ENSG00000115457.10	IGFBP2	17834.8	2.51765	2.51765	0.423372	5.94666	2.73665e-09	4.0651e-08
ENSG00000143036.17	SLC44A3	391.363	2.51145	2.51145	0.281944	8.9076	5.21504e-19	2.62523e-17
ENSG00000130948.10	HSD17B3	93.296	-2.50698	2.50698	0.722282	-3.47092	0.000518686	0.00256341
ENSG00000170075.9	GPR37L1	129.158	-2.49635	2.49635	0.632383	-3.94752	7.89638e-05	0.000479843
ENSG00000138316.11	ADAMTS14	538.169	2.49437	2.49437	0.530381	4.70299	2.56383e-06	2.20085e-05
ENSG00000197361.7	FBXL22	277.198	2.49083	2.49083	0.295515	8.4288	3.49243e-17	1.46176e-15
ENSG00000168329.13	CX3CR1	2021.07	2.48862	2.48862	0.32339	7.69541	1.41037e-14	4.27567e-13
ENSG00000099840.13	IZUMO4	349.398	-2.48474	2.48474	0.377002	-6.59078	4.37511e-11	8.43476e-10
ENSG00000101825.8	MXRA5	41949.5	2.48261	2.48261	0.526767	4.71292	2.44187e-06	2.10724e-05
ENSG00000198019.12	FCGR1B	644.819	2.48085	2.48085	0.227887	10.8863	1.33955e-27	1.51722e-25
ENSG00000166183.16	ASPG	103.014	-2.48024	2.48024	0.598859	-4.14162	3.44865e-05	0.000229957
ENSG00000112214.10	FHL5	254.226	2.47709	2.47709	0.714528	3.46675	0.000526792	0.00259498
ENSG00000139626.16	ITGB7	113.86	2.47163	2.47163	0.419619	5.89019	3.85747e-09	5.59745e-08
ENSG00000164879.7	CA3	10980.2	-2.4606	2.4606	0.20187	-12.189	3.55838e-34	7.07771e-32
ENSG00000186191.7	BPIFB4	137.145	2.46056	2.46056	0.815598	3.01687	0.00255396	0.0102675
ENSG00000127507.18	ADGRE2	1186.48	2.46046	2.46046	0.242842	10.1319	3.98645e-24	3.26729e-22
ENSG00000162894.12	FCMR	409.401	2.4577	2.4577	0.292322	8.40751	4.18808e-17	1.7206e-15
ENSG00000072657.8	TRHDE	4920.01	-2.45423	2.45423	0.226251	-10.8474	2.05254e-27	2.29294e-25
ENSG00000140511.11	HAPLN3	1978.46	2.45334	2.45334	0.248143	9.8868	4.74992e-23	3.58663e-21
ENSG00000164932.13	CTHRC1	8060.62	2.44844	2.44844	0.118673	20.6319	1.42029e-94	7.72162e-91
ENSG00000188176.12	SMTNL2	1203.94	-2.44763	2.44763	0.370229	-6.61113	3.81406e-11	7.41446e-10
ENSG00000175315.3	CST6	228.315	2.44727	2.44727	0.775484	3.1558	0.00160058	0.00686681
ENSG00000198203.10	SULT1C2	171.326	-2.44571	2.44571	0.530221	-4.61262	3.97623e-06	3.26548e-05
ENSG00000106809.11	OGN	22851.9	2.4431	2.4431	0.226113	10.8047	3.26889e-27	3.53083e-25
ENSG00000147166.11	ITGB1BP2	66.6561	2.44194	2.44194	0.957962	2.5491	0.0108003	0.0346688
ENSG00000134363.12	FST	7859.59	2.44101	2.44101	0.238534	10.2334	1.40515e-24	1.23215e-22
ENSG00000172346.15	CSDC2	2407.49	-2.43638	2.43638	0.253646	-9.60542	7.58466e-22	5.02869e-20
ENSG00000103175.11	WFDC1	1367.93	2.43341	2.43341	0.224842	10.8227	2.68641e-27	2.95296e-25
ENSG00000259207.7	ITGB3	1466.21	2.43217	2.43217	0.232631	10.4551	1.38909e-25	1.29463e-23
ENSG00000231389.7	HLA-DPA1	40914.8	2.42786	2.42786	0.336947	7.20547	5.78419e-13	1.44031e-11
ENSG00000106536.19	POU6F2	134.935	2.42604	2.42604	0.501963	4.83311	1.34413e-06	1.22337e-05
ENSG00000172020.12	GAP43	5781.1	2.42129	2.42129	0.543759	4.45288	8.47252e-06	6.49679e-05
ENSG00000177614.11	PGBD5	275.783	2.42007	2.42007	0.285551	8.47508	2.34927e-17	1.00043e-15
ENSG00000167644.12	C19orf33	102.987	-2.41995	2.41995	0.58355	-4.14695	3.3693e-05	0.000225218
ENSG00000078081.8	LAMP3	64.5724	2.41433	2.41433	0.70776	3.41122	0.000646728	0.00311063
ENSG00000188803.14	SHISA6	122.579	-2.41334	2.41334	0.523418	-4.61074	4.01246e-06	3.29191e-05
ENSG00000115602.16	IL1RL1	6223.2	-2.41089	2.41089	0.441874	-5.45605	4.86856e-08	5.74575e-07
ENSG00000109452.12	INPP4B	4419.93	2.40787	2.40787	0.29128	8.26651	1.3794e-16	5.24431e-15
ENSG00000147889.17	CDKN2A	585.597	2.40344	2.40344	0.248715	9.66342	4.31234e-22	2.90638e-20
ENSG00000179915.23	NRXN1	45.0121	-2.40151	2.40151	0.721197	-3.32989	0.000868798	0.00404052
ENSG00000170323.8	FABP4	4373.72	-2.40037	2.40037	0.496633	-4.83328	1.34304e-06	1.22306e-05
ENSG00000133317.14	LGALS12	382.169	-2.39774	2.39774	0.476258	-5.03454	4.7899e-07	4.77526e-06
ENSG00000168280.17	KIF5C	2952.32	-2.3947	2.3947	0.300825	-7.96044	1.7143e-15	5.68297e-14
ENSG00000244242.2	IFITM10	1422.77	2.39348	2.39348	0.402123	5.95211	2.64703e-09	3.93556e-08
ENSG00000151632.17	AKR1C2	36229.9	-2.38853	2.38853	0.204507	-11.6794	1.62381e-31	2.49853e-29
ENSG00000006327.13	TNFRSF12A	4437.47	2.38826	2.38826	0.245544	9.7264	2.32686e-22	1.6288e-20
ENSG00000121594.12	CD80	72.5037	2.38781	2.38781	0.799851	2.98531	0.00283288	0.0112074
ENSG00000117595.12	IRF6	7598.51	-2.38702	2.38702	0.250262	-9.5381	1.45475e-21	9.41548e-20
ENSG00000107147.13	KCNT1	301.003	-2.38696	2.38696	0.369813	-6.45452	1.08566e-10	1.97623e-09
ENSG00000106366.8	SERPINE1	32981.8	2.38685	2.38685	0.237037	10.0695	7.53283e-24	5.99319e-22
ENSG00000102683.7	SGCG	88.2116	2.3863	2.3863	0.609512	3.9151	9.03671e-05	0.00054188
ENSG00000145649.8	GZMA	409.812	2.38421	2.38421	0.276797	8.61357	7.08195e-18	3.19963e-16
ENSG00000079435.10	LIPE	1388.52	-2.38225	2.38225	0.415736	-5.73021	1.00309e-08	1.34558e-07
ENSG00000276070.5	CCL4L2	111.881	2.37882	2.37882	0.61372	3.87606	0.000106161	0.00062599
ENSG00000112280.16	COL9A1	289.624	-2.37751	2.37751	0.37702	-6.30604	2.8626e-10	4.83823e-09
ENSG00000196169.15	KIF19	144.494	-2.37568	2.37568	0.676684	-3.51077	0.000446811	0.00224024
ENSG00000187037.8	GPR141	112.879	2.37107	2.37107	0.412262	5.75136	8.85302e-09	1.19629e-07
ENSG00000167286.9	CD3D	188.447	2.37025	2.37025	0.536293	4.41968	9.88463e-06	7.44955e-05
ENSG00000139572.4	GPR84	267.091	2.36894	2.36894	0.629124	3.76545	0.000166247	0.000929229
ENSG00000184811.4	TRARG1	1227.73	-2.36845	2.36845	0.414107	-5.71941	1.06893e-08	1.4267e-07
ENSG00000069812.11	HES2	39.5823	2.36497	2.36497	0.950605	2.48785	0.0128516	0.0401168
ENSG00000147246.10	HTR2C	52.1646	-2.36066	2.36066	0.664872	-3.55055	0.00038442	0.00195751
ENSG00000181449.4	SOX2	55.8877	-2.35775	2.35775	0.650308	-3.62559	0.000288303	0.00151777
ENSG00000151388.11	ADAMTS12	925.099	2.35512	2.35512	0.280224	8.40444	4.29905e-17	1.76175e-15
ENSG00000163739.4	CXCL1	426.065	2.34563	2.34563	0.519694	4.51348	6.37736e-06	5.03703e-05
ENSG00000285218.1	AC026316.4	123.958	-2.34557	2.34557	0.293507	-7.99152	1.33281e-15	4.49136e-14
ENSG00000183010.16	PYCR1	1741.1	2.33959	2.33959	0.279581	8.36818	5.85174e-17	2.35659e-15
ENSG00000124731.13	TREM1	1258.27	2.33958	2.33958	0.311285	7.51589	5.65271e-14	1.59233e-12
ENSG00000168772.11	CXXC4	542.946	-2.33797	2.33797	0.321597	-7.26986	3.59852e-13	9.2867e-12
ENSG00000276085.1	CCL3L1	121.941	2.33676	2.33676	0.84442	2.76729	0.00565237	0.0201069
ENSG00000138039.15	LHCGR	48.4121	-2.33573	2.33573	0.891868	-2.61891	0.00882104	0.0291828
ENSG00000187583.10	PLEKHN1	53.1875	2.33397	2.33397	0.762859	3.05951	0.00221701	0.00909444
ENSG00000196482.17	ESRRG	35.6331	-2.32109	2.32109	0.968525	-2.39653	0.0165513	0.0498158
ENSG00000232810.4	TNF	129.728	2.31752	2.31752	0.456634	5.07522	3.8705e-07	3.91127e-06
ENSG00000196616.14	ADH1B	152715	-2.31726	2.31726	0.249747	-9.27844	1.7198e-20	1.0163e-18
ENSG00000167676.4	PLIN4	8829.67	-2.31608	2.31608	0.580669	-3.98863	6.64556e-05	0.000412282
ENSG00000186265.10	BTLA	75.5427	2.31196	2.31196	0.577263	4.00503	6.20095e-05	0.000387797
ENSG00000165197.5	VEGFD	261.763	-2.3091	2.3091	0.478324	-4.82749	1.38266e-06	1.25354e-05
ENSG00000160185.15	UBASH3A	74.2084	2.30855	2.30855	0.687832	3.35627	0.000790006	0.00371112
ENSG00000187758.8	ADH1A	633.53	-2.307	2.307	0.361801	-6.37644	1.81249e-10	3.17527e-09
ENSG00000183918.16	SH2D1A	183.595	2.30688	2.30688	0.548764	4.20378	2.6249e-05	0.000180186
ENSG00000143355.16	LHX9	42.9838	2.30347	2.30347	0.906466	2.54116	0.0110486	0.03532
ENSG00000145824.12	CXCL14	5553.82	2.30096	2.30096	0.216463	10.6298	2.16617e-26	2.16749e-24
ENSG00000142583.17	SLC2A5	534.108	2.29801	2.29801	0.318222	7.22143	5.14442e-13	1.29684e-11
ENSG00000203805.10	PLPP4	52.3828	2.29546	2.29546	0.629552	3.64618	0.000266163	0.00141359
ENSG00000276203.5	ANKRD20A3	142.112	-2.29193	2.29193	0.615446	-3.72402	0.000196079	0.00107751
ENSG00000163508.12	EOMES	167.777	2.2905	2.2905	0.605931	3.78013	0.000156748	0.000883669
ENSG00000004468.13	CD38	2792.16	-2.28817	2.28817	0.251611	-9.09408	9.53931e-20	5.15186e-18
ENSG00000124743.6	KLHL31	68.4609	-2.28574	2.28574	0.829972	-2.754	0.00588716	0.020806
ENSG00000139193.3	CD27	135.651	2.28395	2.28395	0.618803	3.69091	0.000223455	0.00121001
ENSG00000128917.8	DLL4	420.048	2.28037	2.28037	0.390685	5.83685	5.31973e-09	7.5121e-08
ENSG00000174429.4	ABRA	56.2107	2.28003	2.28003	0.881893	2.58538	0.00972708	0.0316664
ENSG00000127241.16	MASP1	17612.2	-2.2781	2.2781	0.223972	-10.1714	2.66167e-24	2.24932e-22
ENSG00000104951.16	IL4I1	226.951	2.27792	2.27792	0.449032	5.07296	3.91675e-07	3.9531e-06
ENSG00000130635.15	COL5A1	52433.2	2.27518	2.27518	0.168793	13.4791	2.07707e-41	7.52822e-39
ENSG00000108984.15	MAP2K6	3232.8	-2.2734	2.2734	0.189462	-11.9992	3.58558e-33	6.3566e-31
ENSG00000122367.19	LDB3	682.472	2.26959	2.26959	0.264815	8.57047	1.03063e-17	4.54315e-16
ENSG00000275302.2	CCL4	386.808	2.26901	2.26901	0.578804	3.92016	8.84892e-05	0.000532175
ENSG00000181656.7	GPR88	883.002	2.26711	2.26711	0.308304	7.35347	1.93121e-13	5.15516e-12
ENSG00000054179.12	ENTPD2	81.1339	-2.26276	2.26276	0.751668	-3.01032	0.00260974	0.0104633
ENSG00000117560.8	FASLG	58.1879	2.26186	2.26186	0.895996	2.52441	0.0115892	0.0366956
ENSG00000204963.6	PCDHA7	64.7907	2.26063	2.26063	0.755489	2.99227	0.00276908	0.0109994
ENSG00000082482.13	KCNK2	143.151	2.26004	2.26004	0.546952	4.13207	3.59512e-05	0.000238553
ENSG00000137078.9	SIT1	139.36	2.25752	2.25752	0.528054	4.27518	1.90983e-05	0.000135021
ENSG00000113088.5	GZMK	586.175	2.25739	2.25739	0.303498	7.43791	1.02289e-13	2.79923e-12
ENSG00000106278.12	PTPRZ1	1176.93	2.25175	2.25175	0.314736	7.1544	8.40387e-13	2.05806e-11
ENSG00000213626.13	LBH	6922.4	2.24732	2.24732	0.177125	12.6877	6.91777e-37	1.68401e-34
ENSG00000187498.16	COL4A1	80904.3	2.24465	2.24465	0.141633	15.8483	1.44504e-56	1.57124e-53
ENSG00000248483.6	POU5F2	56.834	-2.24432	2.24432	0.866143	-2.59117	0.00956511	0.0312473
ENSG00000079931.15	MOXD1	899.727	2.24404	2.24404	0.333388	6.73103	1.68463e-11	3.46049e-10
ENSG00000139304.15	PTPRQ	133.178	-2.24352	2.24352	0.69444	-3.23069	0.00123494	0.00548524
ENSG00000115884.11	SDC1	549.403	2.2395	2.2395	0.361455	6.19577	5.80002e-10	9.38475e-09
ENSG00000188039.14	NWD1	1421.63	-2.23878	2.23878	0.350804	-6.38186	1.74952e-10	3.07486e-09
ENSG00000198633.10	ZNF534	45.3965	-2.23747	2.23747	0.803689	-2.784	0.00536938	0.0192514
ENSG00000039537.13	C6	7596.04	-2.23679	2.23679	0.214922	-10.4074	2.2931e-25	2.10115e-23
ENSG00000139289.13	PHLDA1	6627.07	2.235	2.235	0.267362	8.35945	6.301e-17	2.52504e-15
ENSG00000162267.12	ITIH3	1063.79	2.23349	2.23349	0.221023	10.1052	5.23899e-24	4.25114e-22
ENSG00000152779.14	SLC16A12	4002.19	-2.23273	2.23273	0.218919	-10.1989	2.00563e-24	1.72168e-22
ENSG00000144230.16	GPR17	309.534	-2.23135	2.23135	0.343441	-6.49703	8.19222e-11	1.51663e-09
ENSG00000116194.13	ANGPTL1	12167.7	-2.22891	2.22891	0.168822	-13.2027	8.4627e-40	2.60428e-37
ENSG00000177272.9	KCNA3	67.9704	2.2286	2.2286	0.69798	3.19293	0.00140837	0.00614348
ENSG00000057294.14	PKP2	5083.87	-2.22428	2.22428	0.21757	-10.2233	1.55961e-24	1.34588e-22
ENSG00000186868.15	MAPT	3954.99	-2.21993	2.21993	0.29476	-7.53132	5.02314e-14	1.42235e-12
ENSG00000204287.14	HLA-DRA	76587.2	2.21596	2.21596	0.183064	12.1049	9.9539e-34	1.92843e-31
ENSG00000181019.13	NQO1	7908.06	-2.21313	2.21313	0.200091	-11.0606	1.94819e-28	2.3537e-26
ENSG00000162374.17	ELAVL4	97.5895	2.21105	2.21105	0.456796	4.84034	1.2962e-06	1.18371e-05
ENSG00000152766.6	ANKRD22	144.754	2.2099	2.2099	0.536304	4.12062	3.77861e-05	0.000248605
ENSG00000151651.16	ADAM8	656.944	2.20424	2.20424	0.361928	6.09026	1.12729e-09	1.74111e-08
ENSG00000196104.11	SPOCK3	6588.39	-2.20336	2.20336	0.360244	-6.1163	9.57705e-10	1.5005e-08
ENSG00000149735.7	GPHA2	389.076	2.20108	2.20108	0.442416	4.97514	6.52001e-07	6.31481e-06
ENSG00000188766.12	SPRED3	568.74	2.19807	2.19807	0.208707	10.5318	6.1617e-26	5.98198e-24
ENSG00000174939.11	ASPHD1	90.2895	2.19656	2.19656	0.734818	2.98926	0.00279652	0.0110878
ENSG00000101276.17	SLC52A3	33.8036	2.19622	2.19622	0.892931	2.45956	0.0139107	0.0429379
ENSG00000126353.3	CCR7	151.799	2.18284	2.18284	0.543664	4.01506	5.94314e-05	0.000373105
ENSG00000145555.15	MYO10	2372.29	2.18138	2.18138	0.170024	12.8298	1.11609e-37	2.98417e-35
ENSG00000114812.13	VIPR1	3910.63	-2.18039	2.18039	0.264117	-8.2554	1.51391e-16	5.71572e-15
ENSG00000128965.13	CHAC1	67.6672	2.17216	2.17216	0.690625	3.14521	0.00165969	0.00709185
ENSG00000184925.12	LCN12	25.4188	-2.16982	2.16982	0.861795	-2.51779	0.0118094	0.0372485
ENSG00000137077.8	CCL21	1531.92	2.16746	2.16746	0.346217	6.26039	3.84005e-10	6.36496e-09
ENSG00000124159.15	MATN4	478.146	2.16706	2.16706	0.317811	6.8187	9.18651e-12	1.96115e-10
ENSG00000163817.16	SLC6A20	553.851	-2.16428	2.16428	0.417849	-5.17958	2.22387e-07	2.33106e-06
ENSG00000086717.18	PPEF1	138.149	-2.15888	2.15888	0.559457	-3.85889	0.000113902	0.000667055
ENSG00000135114.12	OASL	322.423	2.15879	2.15879	0.404024	5.34323	9.13071e-08	1.02634e-06
ENSG00000127152.18	BCL11B	222.79	2.153	2.153	0.518214	4.15465	3.25779e-05	0.000218757
ENSG00000138028.16	CGREF1	1493.91	2.15104	2.15104	0.268473	8.01214	1.12732e-15	3.83053e-14
ENSG00000142698.15	C1orf94	73.6416	-2.14916	2.14916	0.67363	-3.19042	0.00142065	0.00618711
ENSG00000155816.20	FMN2	125.697	-2.14896	2.14896	0.372194	-5.77376	7.75227e-09	1.06073e-07
ENSG00000198108.4	CHSY3	2750.61	2.14419	2.14419	0.211618	10.1323	3.97035e-24	3.26729e-22
ENSG00000159216.18	RUNX1	11285.8	2.14363	2.14363	0.133651	16.039	6.81938e-58	7.94457e-55
ENSG00000188389.11	PDCD1	69.9453	2.13982	2.13982	0.785782	2.72318	0.00646574	0.0225308
ENSG00000164483.17	SAMD3	159.036	2.13962	2.13962	0.511975	4.17914	2.92609e-05	0.000198935
ENSG00000149380.12	P4HA3	964.377	2.13872	2.13872	0.285956	7.47918	7.47875e-14	2.078e-12
ENSG00000146904.9	EPHA1	85.0144	2.13858	2.13858	0.515984	4.14466	3.40312e-05	0.000227107
ENSG00000138798.12	EGF	41.6182	-2.13855	2.13855	0.842409	-2.53862	0.0111291	0.0355011
ENSG00000078098.14	FAP	9323.97	2.13804	2.13804	0.22613	9.4549	3.23326e-21	2.00837e-19
ENSG00000029153.14	ARNTL2	1751.31	2.13712	2.13712	0.165191	12.9373	2.77201e-38	7.53526e-36
ENSG00000102245.7	CD40LG	75.6507	2.12943	2.12943	0.676383	3.14826	0.00164248	0.00702934
ENSG00000111863.12	ADTRP	225.436	2.12798	2.12798	0.410109	5.18882	2.11625e-07	2.22972e-06
ENSG00000163596.16	ICA1L	4110.52	-2.12714	2.12714	0.143775	-14.795	1.57875e-49	1.11954e-46
ENSG00000065618.21	COL17A1	101.805	2.12475	2.12475	0.66953	3.1735	0.00150615	0.00651255
ENSG00000175879.9	HOXD8	109.91	2.12473	2.12473	0.659539	3.22154	0.00127505	0.00563122
ENSG00000072952.18	MRVI1	9903.76	2.12062	2.12062	0.219351	9.66773	4.13465e-22	2.80984e-20
ENSG00000155966.13	AFF2	1589.48	-2.11933	2.11933	0.255036	-8.30995	9.57461e-17	3.70052e-15
ENSG00000173762.8	CD7	142.576	2.11912	2.11912	0.36716	5.77166	7.84958e-09	1.07315e-07
ENSG00000101187.16	SLCO4A1	1926.4	-2.11865	2.11865	0.449038	-4.7182	2.37942e-06	2.06208e-05
ENSG00000165795.23	NDRG2	31622.2	-2.1182	2.1182	0.183746	-11.5279	9.54655e-31	1.45518e-28
ENSG00000184937.14	WT1	47.747	-2.11315	2.11315	0.685105	-3.08442	0.00203952	0.00843312
ENSG00000170439.7	METTL7B	260.938	2.11017	2.11017	0.423195	4.98629	6.15499e-07	5.98616e-06
ENSG00000034971.17	MYOC	4117.18	-2.10878	2.10878	0.38996	-5.40768	6.3845e-08	7.39043e-07
ENSG00000261701.7	HPR	1244.44	-2.10683	2.10683	0.324166	-6.49923	8.07318e-11	1.49629e-09
ENSG00000105642.15	KCNN1	104.395	-2.10457	2.10457	0.460507	-4.57012	4.87447e-06	3.94554e-05
ENSG00000172215.6	CXCR6	236.312	2.09982	2.09982	0.379173	5.5379	3.06117e-08	3.75679e-07
ENSG00000168952.15	STXBP6	328.337	-2.09859	2.09859	0.286078	-7.33573	2.2051e-13	5.83851e-12
ENSG00000149527.18	PLCH2	70.9626	2.09771	2.09771	0.532883	3.93654	8.26649e-05	0.000500284
ENSG00000166428.13	PLD4	385.096	2.0977	2.0977	0.316469	6.62843	3.39265e-11	6.63479e-10
ENSG00000156076.10	WIF1	1841.59	-2.09529	2.09529	0.368861	-5.68044	1.34346e-08	1.74874e-07
ENSG00000161896.12	IP6K3	71.8667	-2.09406	2.09406	0.818501	-2.55841	0.0105151	0.0338533
ENSG00000164161.10	HHIP	557.131	2.09169	2.09169	0.641967	3.25825	0.00112101	0.005041
ENSG00000163519.13	TRAT1	145.549	2.09136	2.09136	0.603659	3.46448	0.000531267	0.00261386
ENSG00000140057.9	AK7	93.3514	-2.09106	2.09106	0.502876	-4.15821	3.20752e-05	0.000215998
ENSG00000005844.17	ITGAL	1027.03	2.09046	2.09046	0.266431	7.84616	4.28983e-15	1.36922e-13
ENSG00000180644.8	PRF1	390.311	2.08693	2.08693	0.416883	5.00604	5.55624e-07	5.47567e-06
ENSG00000149256.15	TENM4	632.362	2.08658	2.08658	0.244306	8.54086	1.33227e-17	5.79447e-16
ENSG00000165730.16	STOX1	150.424	-2.08429	2.08429	0.527022	-3.95484	7.65859e-05	0.000467483
ENSG00000078549.14	ADCYAP1R1	1095.04	-2.08215	2.08215	0.336975	-6.17896	6.45263e-10	1.03179e-08
ENSG00000143248.13	RGS5	34516.6	2.08163	2.08163	0.443714	4.69139	2.71361e-06	2.30876e-05
ENSG00000008394.13	MGST1	7823.42	-2.08114	2.08114	0.377976	-5.50603	3.67025e-08	4.42111e-07
ENSG00000198851.9	CD3E	519.748	2.08072	2.08072	0.31255	6.65724	2.79023e-11	5.56341e-10
ENSG00000197580.11	BCO2	883.146	-2.0776	2.0776	0.255673	-8.12599	4.43721e-16	1.58361e-14
ENSG00000140527.15	WDR93	40.8483	-2.07735	2.07735	0.603181	-3.444	0.000573181	0.00279646
ENSG00000115641.19	FHL2	7633.37	2.07418	2.07418	0.244325	8.48946	2.07603e-17	8.86389e-16
ENSG00000142765.18	SYTL1	132.463	2.07072	2.07072	0.74049	2.79642	0.00516721	0.0186288
ENSG00000174944.9	P2RY14	2628.67	-2.06975	2.06975	0.237885	-8.70061	3.30092e-18	1.52085e-16
ENSG00000187753.13	C9orf153	27.5564	-2.06705	2.06705	0.629668	-3.28276	0.00102796	0.00468454
ENSG00000127364.3	TAS2R4	47.0056	-2.06685	2.06685	0.597357	-3.46	0.000540185	0.00265534
ENSG00000241106.8	HLA-DOB	61.5169	2.06568	2.06568	0.763421	2.70582	0.00681355	0.0235194
ENSG00000160791.13	CCR5	770.278	2.06551	2.06551	0.379042	5.4493	5.0568e-08	5.93783e-07
ENSG00000182866.17	LCK	433.605	2.06407	2.06407	0.358024	5.76518	8.15689e-09	1.10958e-07
ENSG00000006638.11	TBXA2R	458.692	2.06185	2.06185	0.234109	8.80725	1.28255e-18	6.09865e-17
ENSG00000138207.14	RBP4	1665.09	-2.05873	2.05873	0.351843	-5.85128	4.87794e-09	6.91819e-08
ENSG00000107796.13	ACTA2	121217	2.0565	2.0565	0.176067	11.6802	1.60912e-31	2.49853e-29
ENSG00000087842.11	PIR	4024.51	-2.05393	2.05393	0.160647	-12.7854	1.97895e-37	5.04323e-35
ENSG00000186810.8	CXCR3	136.887	2.05034	2.05034	0.487623	4.20477	2.61343e-05	0.00017955
ENSG00000133640.20	LRRIQ1	539.582	-2.05034	2.05034	0.30871	-6.64162	3.10262e-11	6.13379e-10
ENSG00000105376.5	ICAM5	311.805	2.04872	2.04872	0.389738	5.25665	1.46701e-07	1.58772e-06
ENSG00000134917.10	ADAMTS8	274.092	2.04851	2.04851	0.597321	3.42949	0.000604706	0.00292664
ENSG00000158008.9	EXTL1	599.011	-2.04796	2.04796	0.2465	-8.30816	9.71958e-17	3.74767e-15
ENSG00000203747.11	FCGR3A	21200.1	2.04676	2.04676	0.192326	10.6422	1.89682e-26	1.9097e-24
ENSG00000119927.14	GPAM	6811.89	-2.04644	2.04644	0.22513	-9.09006	9.89887e-20	5.31087e-18
ENSG00000107562.16	CXCL12	50058.5	2.0419	2.0419	0.143683	14.2112	7.80821e-46	3.97975e-43
ENSG00000100302.7	RASD2	104.259	2.03781	2.03781	0.422548	4.82267	1.41647e-06	1.28205e-05
ENSG00000196549.10	MME	1708.22	-2.03679	2.03679	0.320051	-6.36396	1.96619e-10	3.40792e-09
ENSG00000169442.9	CD52	713.084	2.0364	2.0364	0.417911	4.8728	1.10026e-06	1.0173e-05
ENSG00000164647.9	STEAP1	2178.18	2.03514	2.03514	0.305041	6.67171	2.52839e-11	5.08485e-10
ENSG00000075035.10	WSCD2	414.101	2.03431	2.03431	0.194212	10.4747	1.12906e-25	1.07063e-23
ENSG00000138755.5	CXCL9	1338.81	2.03415	2.03415	0.423575	4.80233	1.56831e-06	1.40776e-05
ENSG00000122861.16	PLAU	5980.75	2.0324	2.0324	0.247159	8.22305	1.9839e-16	7.37071e-15
ENSG00000122641.11	INHBA	22901.9	2.03014	2.03014	0.275028	7.38157	1.56431e-13	4.19635e-12
ENSG00000139329.5	LUM	246413	2.02692	2.02692	0.208947	9.70065	2.99589e-22	2.08816e-20
ENSG00000128606.13	LRRC17	7740.79	2.02551	2.02551	0.147884	13.6966	1.06342e-42	4.33608e-40
ENSG00000172318.5	B3GALT1	726.947	-2.02128	2.02128	0.335739	-6.02039	1.73992e-09	2.62517e-08
ENSG00000147883.12	CDKN2B	1722.1	2.0199	2.0199	0.205591	9.82485	8.80042e-23	6.43654e-21
ENSG00000180549.7	FUT7	61.8072	2.01959	2.01959	0.620389	3.25536	0.00113248	0.00508554
ENSG00000172724.12	CCL19	3272.47	2.018	2.018	0.388329	5.19663	2.02933e-07	2.14229e-06
ENSG00000070388.11	FGF22	142.65	-2.01796	2.01796	0.433741	-4.65246	3.28005e-06	2.73226e-05
ENSG00000135678.12	CPM	10121.5	-2.01748	2.01748	0.23509	-8.58177	9.34278e-18	4.14078e-16
ENSG00000185274.12	GALNT17	119.397	2.01567	2.01567	0.457502	4.40582	1.05383e-05	7.8916e-05
ENSG00000163661.4	PTX3	3467.43	2.01327	2.01327	0.47873	4.20543	2.60588e-05	0.000179106
ENSG00000196376.11	SLC35F1	114.862	-2.01038	2.01038	0.511311	-3.93182	8.43059e-05	0.000509459
ENSG00000172673.10	THEMIS	197.535	2.00743	2.00743	0.305989	6.56046	5.36413e-11	1.01613e-09
ENSG00000152154.11	TMEM178A	296.533	2.00706	2.00706	0.448848	4.47158	7.76456e-06	6.01044e-05
ENSG00000212993.5	POU5F1B	71.7524	-2.00169	2.00169	0.493858	-4.05316	5.05308e-05	0.000323579
ENSG00000162772.17	ATF3	1893.04	2.00019	2.00019	0.284716	7.02523	2.13707e-12	5.02243e-11
ENSG00000153132.13	CLGN	86.4679	-1.99757	1.99757	0.676441	-2.95306	0.00314644	0.0122625
ENSG00000152078.10	TMEM56	13191.8	-1.99582	1.99582	0.244283	-8.17009	3.08168e-16	1.11694e-14
ENSG00000258227.7	CLEC5A	1688.11	1.99082	1.99082	0.32488	6.12786	8.90671e-10	1.40085e-08
ENSG00000219438.8	TAFA5	830.694	-1.99019	1.99019	0.287023	-6.93393	4.09306e-12	9.23344e-11
ENSG00000223865.11	HLA-DPB1	21229.6	1.98842	1.98842	0.366969	5.4185	6.01014e-08	6.98186e-07
ENSG00000181649.8	PHLDA2	577.521	1.9883	1.9883	0.294796	6.74465	1.53397e-11	3.16697e-10
ENSG00000260691.6	ANKRD20A1	94.6272	-1.98648	1.98648	0.810599	-2.45063	0.0142605	0.0438352
ENSG00000101144.13	BMP7	187.598	-1.98596	1.98596	0.517678	-3.83629	0.000124908	0.000722683
ENSG00000077984.6	CST7	267.408	1.98409	1.98409	0.342146	5.79897	6.67245e-09	9.23834e-08
ENSG00000061337.15	LZTS1	1600.96	1.97758	1.97758	0.198749	9.95016	2.51783e-23	1.92797e-21
ENSG00000102362.15	SYTL4	2626.74	-1.97715	1.97715	0.223654	-8.84019	9.5558e-19	4.66632e-17
ENSG00000101280.8	ANGPT4	293.194	-1.97694	1.97694	0.464674	-4.25447	2.0954e-05	0.000147183
ENSG00000171017.11	LRRC8E	160.916	1.9769	1.9769	0.428084	4.61802	3.87416e-06	3.18485e-05
ENSG00000188613.7	NANOS1	5611.82	-1.97667	1.97667	0.145015	-13.6308	2.62755e-42	1.02037e-39
ENSG00000108950.12	FAM20A	2961.88	1.97667	1.97667	0.158682	12.4567	1.28514e-35	2.75798e-33
ENSG00000165917.10	RAPSN	107.322	-1.96815	1.96815	0.611532	-3.21839	0.00128913	0.0056813
ENSG00000072310.17	SREBF1	15943.6	-1.96591	1.96591	0.174834	-11.2445	2.46618e-29	3.14245e-27
ENSG00000170369.4	CST2	240.238	1.96075	1.96075	0.594371	3.29886	0.000970768	0.00445504
ENSG00000168874.13	ATOH8	11737.3	-1.95978	1.95978	0.142667	-13.7368	6.11561e-43	2.55758e-40
ENSG00000175352.11	NRIP3	400.02	1.95815	1.95815	0.238127	8.22315	1.98227e-16	7.37071e-15
ENSG00000102010.15	BMX	5770.81	-1.95109	1.95109	0.221343	-8.81478	1.19918e-18	5.72656e-17
ENSG00000144681.10	STAC	68.1837	1.94838	1.94838	0.747264	2.60736	0.00912445	0.0300431
ENSG00000179841.8	AKAP5	331.692	1.94448	1.94448	0.348373	5.58158	2.38338e-08	2.99253e-07
ENSG00000198523.6	PLN	2726.57	1.94336	1.94336	0.233689	8.316	9.09842e-17	3.53322e-15
ENSG00000206077.11	ZDHHC11B	275.125	-1.94314	1.94314	0.246193	-7.89274	2.95618e-15	9.54757e-14
ENSG00000276289.4	KCNE1B	57.7227	-1.94225	1.94225	0.805958	-2.40987	0.0159583	0.0482895
ENSG00000187699.10	C2orf88	4044.5	-1.94032	1.94032	0.304942	-6.36291	1.97966e-10	3.42763e-09
ENSG00000171049.9	FPR2	248.486	1.93963	1.93963	0.432941	4.48014	7.45949e-06	5.80183e-05
ENSG00000126264.9	HCST	852.598	1.93943	1.93943	0.235809	8.22459	1.95861e-16	7.31006e-15
ENSG00000089356.18	FXYD3	102.383	-1.93884	1.93884	0.522963	-3.70741	0.000209389	0.00114142
ENSG00000134463.15	ECHDC3	595.784	-1.93488	1.93488	0.336728	-5.74612	9.13148e-09	1.2329e-07
ENSG00000086288.11	NME8	50.9411	1.93246	1.93246	0.378947	5.09955	3.40463e-07	3.48147e-06
ENSG00000136689.18	IL1RN	239.96	1.93161	1.93161	0.583994	3.30759	0.000941024	0.0043344
ENSG00000178462.12	TUBAL3	608.805	-1.93138	1.93138	0.445924	-4.33119	1.48303e-05	0.000107743
ENSG00000107165.12	TYRP1	219.188	-1.93055	1.93055	0.396966	-4.86326	1.15471e-06	1.06402e-05
ENSG00000123892.12	RAB38	342.919	1.92956	1.92956	0.253369	7.61561	2.6244e-14	7.65723e-13
ENSG00000278961.2	SMIM34B	32.0766	-1.92867	1.92867	0.696229	-2.77016	0.0056028	0.0199605
ENSG00000059915.17	PSD	146.252	1.92752	1.92752	0.501762	3.8415	0.000122285	0.000708513
ENSG00000196664.5	TLR7	2681.98	1.92701	1.92701	0.208659	9.2352	2.57813e-20	1.50176e-18
ENSG00000099985.4	OSM	138.229	1.9261	1.9261	0.572016	3.36722	0.000759296	0.00358752
ENSG00000179639.10	FCER1A	461.432	1.92099	1.92099	0.409294	4.69343	2.68665e-06	2.29061e-05
ENSG00000146197.9	SCUBE3	705.492	1.9188	1.9188	0.263828	7.27293	3.51784e-13	9.09941e-12
ENSG00000169248.12	CXCL11	82.6584	1.91863	1.91863	0.633807	3.02715	0.00246874	0.00997404
ENSG00000151067.21	CACNA1C	2409.28	1.91781	1.91781	0.238363	8.04574	8.57229e-16	2.96216e-14
ENSG00000164761.9	TNFRSF11B	25121.5	1.91645	1.91645	0.123434	15.5261	2.30974e-54	1.98273e-51
ENSG00000030304.13	MUSK	50.9491	-1.91622	1.91622	0.671773	-2.85249	0.00433788	0.0161053
ENSG00000203872.7	C6orf163	144.266	-1.91605	1.91605	0.502115	-3.81595	0.00013566	0.000778815
ENSG00000248144.6	ADH1C	1329.09	-1.91356	1.91356	0.249714	-7.663	1.81646e-14	5.44605e-13
ENSG00000145708.11	CRHBP	1623.74	1.9122	1.9122	0.398169	4.80249	1.56705e-06	1.40741e-05
ENSG00000180871.8	CXCR2	195.293	1.90979	1.90979	0.506044	3.77395	0.000160683	0.00090246
ENSG00000130513.6	GDF15	455.703	1.90847	1.90847	0.435392	4.38334	1.16875e-05	8.65848e-05
ENSG00000147642.17	SYBU	5663.58	-1.90838	1.90838	0.152075	-12.5489	4.029e-36	9.00177e-34
ENSG00000147119.3	CHST7	2917.76	-1.90768	1.90768	0.206817	-9.224	2.86208e-20	1.65534e-18
ENSG00000073861.3	TBX21	87.28	1.9047	1.9047	0.783498	2.43103	0.0150561	0.0458914
ENSG00000154479.13	CCDC173	277.422	-1.90292	1.90292	0.34891	-5.4539	4.92766e-08	5.80709e-07
ENSG00000185101.13	ANO9	101.695	1.90274	1.90274	0.627052	3.03442	0.00240997	0.00976319
ENSG00000169710.9	FASN	12038.2	-1.90201	1.90201	0.230391	-8.25558	1.5116e-16	5.71572e-15
ENSG00000184564.11	SLITRK6	204.358	1.90098	1.90098	0.668268	2.84464	0.00444614	0.0164102
ENSG00000168824.14	NSG1	6538.88	-1.8994	1.8994	0.388462	-4.88955	1.01067e-06	9.38728e-06
ENSG00000014257.16	ACPP	362.841	-1.89749	1.89749	0.43129	-4.39957	1.08464e-05	8.1023e-05
ENSG00000148680.16	HTR7	310.03	1.89715	1.89715	0.322358	5.88521	3.97538e-09	5.7583e-08
ENSG00000198542.14	ITGBL1	25625.6	1.89714	1.89714	0.12995	14.599	2.84983e-48	1.78772e-45
ENSG00000101082.14	SLA2	139.275	1.89582	1.89582	0.380643	4.98057	6.33962e-07	6.15106e-06
ENSG00000130176.8	CNN1	10503.2	1.89522	1.89522	0.217683	8.70635	3.13823e-18	1.44999e-16
ENSG00000283154.2	IQCJ-SCHIP1	957.798	1.89424	1.89424	0.246113	7.69663	1.39707e-14	4.24324e-13
ENSG00000188112.9	C6orf132	695.638	1.893	1.893	0.27209	6.95726	3.46962e-12	7.92571e-11
ENSG00000109072.14	VTN	3259.99	-1.89028	1.89028	0.260405	-7.259	3.89965e-13	9.98482e-12
ENSG00000007933.13	FMO3	2544.02	1.88878	1.88878	0.253593	7.44811	9.46902e-14	2.59999e-12
ENSG00000169436.17	COL22A1	249.072	1.88696	1.88696	0.28333	6.65996	2.73907e-11	5.48151e-10
ENSG00000101098.12	RIMS4	3597.61	-1.88495	1.88495	0.253438	-7.4375	1.02608e-13	2.80324e-12
ENSG00000168309.18	FAM107A	14195.7	-1.88396	1.88396	0.160535	-11.7356	8.3775e-32	1.32657e-29
ENSG00000179431.6	FJX1	1148.04	1.88275	1.88275	0.212291	8.86872	7.39936e-19	3.67938e-17
ENSG00000167549.18	CORO6	1126.39	-1.88188	1.88188	0.258465	-7.28099	3.31391e-13	8.60667e-12
ENSG00000137501.17	SYTL2	6126.5	1.88126	1.88126	0.209652	8.97325	2.87888e-19	1.48121e-17
ENSG00000146151.13	HMGCLL1	874.795	-1.87954	1.87954	0.269959	-6.96233	3.34693e-12	7.67769e-11
ENSG00000055732.13	MCOLN3	249.409	-1.87847	1.87847	0.319861	-5.87277	4.28566e-09	6.17483e-08
ENSG00000109906.13	ZBTB16	4600.14	-1.87533	1.87533	0.422287	-4.44089	8.95872e-06	6.83107e-05
ENSG00000157613.10	CREB3L1	1515.22	1.87522	1.87522	0.227207	8.25337	1.53985e-16	5.80023e-15
ENSG00000160200.17	CBS	3201.28	-1.87466	1.87466	0.19057	-9.83711	7.79163e-23	5.72439e-21
ENSG00000179921.15	GPBAR1	1091.75	-1.8727	1.8727	0.303502	-6.17032	6.81519e-10	1.08657e-08
ENSG00000271503.6	CCL5	1370.77	1.87243	1.87243	0.284238	6.58754	4.47179e-11	8.60082e-10
ENSG00000165449.11	SLC16A9	3291.76	-1.87234	1.87234	0.203856	-9.1846	4.13043e-20	2.32301e-18
ENSG00000140839.11	CLEC18B	174.045	1.86992	1.86992	0.323353	5.7829	7.34228e-09	1.00887e-07
ENSG00000164120.14	HPGD	2147.92	-1.86892	1.86892	0.271646	-6.87997	5.98653e-12	1.32125e-10
ENSG00000197046.11	SIGLEC15	84.6299	1.86498	1.86498	0.380234	4.90482	9.35146e-07	8.73053e-06
ENSG00000131095.13	GFAP	33783.3	-1.86487	1.86487	0.309714	-6.02127	1.73052e-09	2.6134e-08
ENSG00000125430.9	HS3ST3B1	371.657	1.86435	1.86435	0.327633	5.69035	1.26776e-08	1.66082e-07
ENSG00000115085.13	ZAP70	324.317	1.8638	1.8638	0.3887	4.79496	1.6271e-06	1.45493e-05
ENSG00000087237.12	CETP	35.5559	1.86276	1.86276	0.598406	3.11286	0.00185282	0.00778823
ENSG00000071242.12	RPS6KA2	18370.5	-1.8625	1.8625	0.16444	-11.3263	9.72043e-30	1.29951e-27
ENSG00000144810.16	COL8A1	38861.1	1.8587	1.8587	0.139104	13.3619	1.0096e-40	3.43055e-38
ENSG00000120738.8	EGR1	19243.7	1.85844	1.85844	0.49017	3.79142	0.000149786	0.00084856
ENSG00000167874.6	TMEM88	179.902	-1.85766	1.85766	0.564544	-3.29055	0.000999933	0.0045773
ENSG00000198821.10	CD247	268.209	1.8561	1.8561	0.289525	6.41085	1.44708e-10	2.571e-09
ENSG00000111796.3	KLRB1	249.525	1.85574	1.85574	0.4614	4.02197	5.77136e-05	0.00036358
ENSG00000100558.9	PLEK2	216.123	1.85553	1.85553	0.325598	5.69884	1.20624e-08	1.58915e-07
ENSG00000261115.6	TMEM178B	444.791	1.85458	1.85458	0.282587	6.56285	5.27893e-11	1.00116e-09
ENSG00000121068.14	TBX2	3181.1	1.85444	1.85444	0.144579	12.8265	1.16508e-37	3.06492e-35
ENSG00000178401.16	DNAJC22	603.79	1.85388	1.85388	0.271974	6.8164	9.33502e-12	1.98506e-10
ENSG00000112486.16	CCR6	150.584	1.85089	1.85089	0.398841	4.64067	3.47278e-06	2.87518e-05
ENSG00000118298.12	CA14	40.9453	-1.85084	1.85084	0.738858	-2.50499	0.0122453	0.0384301
ENSG00000198435.4	NRARP	460.787	1.85055	1.85055	0.272393	6.79365	1.09329e-11	2.28902e-10
ENSG00000120049.19	KCNIP2	511.032	-1.84932	1.84932	0.475694	-3.88763	0.000101229	0.000601036
ENSG00000183153.6	GJD3	158.838	1.84893	1.84893	0.287203	6.4377	1.21295e-10	2.19084e-09
ENSG00000077684.16	JADE1	21723.9	-1.84799	1.84799	0.10733	-17.2178	1.95271e-66	3.98109e-63
ENSG00000137273.6	FOXF2	252.772	1.8478	1.8478	0.261555	7.06468	1.60987e-12	3.84437e-11
ENSG00000122877.16	EGR2	1424.17	1.84437	1.84437	0.3303	5.58393	2.35138e-08	2.95919e-07
ENSG00000150636.17	CCDC102B	2278.49	1.84354	1.84354	0.240941	7.65141	1.9879e-14	5.92332e-13
ENSG00000164692.17	COL1A2	634279	1.84217	1.84217	0.136529	13.4929	1.72236e-41	6.38446e-39
ENSG00000157322.17	CLEC18A	152.292	1.84191	1.84191	0.598186	3.07917	0.0020758	0.0085647
ENSG00000168079.17	SCARA5	31911.1	-1.84126	1.84126	0.183146	-10.0535	8.86206e-24	6.98262e-22
ENSG00000135917.15	SLC19A3	691.707	-1.83928	1.83928	0.373021	-4.93076	8.19103e-07	7.75817e-06
ENSG00000136286.16	MYO1G	1226.55	1.83875	1.83875	0.31098	5.91277	3.36402e-09	4.91749e-08
ENSG00000100678.18	SLC8A3	62.0182	1.83862	1.83862	0.732704	2.50936	0.0120951	0.0380318
ENSG00000115232.14	ITGA4	4605.81	1.83654	1.83654	0.201372	9.12014	7.50283e-20	4.10641e-18
ENSG00000134871.18	COL4A2	92914.1	1.83564	1.83564	0.127556	14.3908	5.90847e-47	3.44168e-44
ENSG00000150054.18	MPP7	866.713	1.83529	1.83529	0.379082	4.84139	1.28931e-06	1.17873e-05
ENSG00000255690.2	TRIL	1494.53	1.83513	1.83513	0.249491	7.35552	1.90185e-13	5.08512e-12
ENSG00000132854.19	KANK4	103.028	-1.83002	1.83002	0.64821	-2.82318	0.00475495	0.0173808
ENSG00000117586.11	TNFSF4	403.719	1.82986	1.82986	0.206379	8.86647	7.54991e-19	3.73148e-17
ENSG00000116824.5	CD2	662.134	1.82889	1.82889	0.320817	5.70072	1.19305e-08	1.5756e-07
ENSG00000164107.8	HAND2	11809.8	-1.82645	1.82645	0.234828	-7.77783	7.37809e-15	2.29213e-13
ENSG00000136943.11	CTSV	171.005	-1.82567	1.82567	0.563332	-3.24084	0.00119179	0.00531677
ENSG00000163531.15	NFASC	2237.84	1.82464	1.82464	0.264812	6.89032	5.56679e-12	1.23195e-10
ENSG00000115592.11	PRKAG3	108.236	1.82217	1.82217	0.560204	3.25269	0.00114316	0.00512788
ENSG00000285938.1	AC072022.2	64.7007	-1.82191	1.82191	0.551691	-3.30241	0.00095857	0.00440526
ENSG00000147255.19	IGSF1	104.356	-1.81907	1.81907	0.666541	-2.72913	0.00635019	0.0221923
ENSG00000184916.9	JAG2	454.583	1.81523	1.81523	0.21913	8.28379	1.19312e-16	4.56804e-15
ENSG00000160145.15	KALRN	3885	1.81033	1.81033	0.15731	11.5081	1.20135e-30	1.79761e-28
ENSG00000126759.13	CFP	733.577	-1.80944	1.80944	0.428124	-4.22644	2.37421e-05	0.000164851
ENSG00000182667.14	NTM	6319.76	1.80912	1.80912	0.271657	6.65957	2.74632e-11	5.48927e-10
ENSG00000115339.13	GALNT3	496.137	1.8038	1.8038	0.237905	7.58201	3.40248e-14	9.83945e-13
ENSG00000153563.15	CD8A	877.543	1.80311	1.80311	0.325613	5.53759	3.06659e-08	3.76061e-07
ENSG00000130226.17	DPP6	74.3705	-1.80206	1.80206	0.708491	-2.54352	0.0109742	0.0351233
ENSG00000157368.10	IL34	1311.24	1.80134	1.80134	0.236284	7.62362	2.46654e-14	7.20955e-13
ENSG00000053438.11	NNAT	234.531	-1.80119	1.80119	0.383159	-4.70089	2.59032e-06	2.22125e-05
ENSG00000147872.10	PLIN2	16346.9	-1.80074	1.80074	0.214131	-8.40956	4.11567e-17	1.69623e-15
ENSG00000274276.4	CBSL	2359.77	-1.80045	1.80045	0.18967	-9.49253	2.25494e-21	1.44228e-19
ENSG00000110675.13	ELMOD1	84.0385	1.79865	1.79865	0.723103	2.48741	0.0128678	0.0401518
ENSG00000163995.20	ABLIM2	374.499	1.79858	1.79858	0.363628	4.94623	7.56655e-07	7.22543e-06
ENSG00000009790.15	TRAF3IP3	439.538	1.79816	1.79816	0.379817	4.73427	2.19841e-06	1.91642e-05
ENSG00000197249.13	SERPINA1	2686.98	1.79793	1.79793	0.316243	5.68528	1.30596e-08	1.70265e-07
ENSG00000178776.5	C5orf46	182.232	1.79729	1.79729	0.633807	2.8357	0.00457249	0.016827
ENSG00000204071.10	TCEAL6	461.625	-1.79542	1.79542	0.319207	-5.62464	1.85892e-08	2.3761e-07
ENSG00000166592.12	RRAD	1419.96	1.79486	1.79486	0.297868	6.0257	1.68376e-09	2.55462e-08
ENSG00000071991.8	CDH19	66374.7	-1.7937	1.7937	0.140161	-12.7974	1.69504e-37	4.38826e-35
ENSG00000134028.14	ADAMDEC1	336.543	1.79298	1.79298	0.563416	3.18233	0.00146096	0.00634066
ENSG00000141526.16	SLC16A3	3019.1	1.79277	1.79277	0.215686	8.31195	9.41402e-17	3.64709e-15
ENSG00000074706.13	IPCEF1	347.214	1.79045	1.79045	0.357751	5.00473	5.59402e-07	5.4996e-06
ENSG00000130592.15	LSP1	7461.17	1.78797	1.78797	0.207827	8.60317	7.75472e-18	3.49391e-16
ENSG00000144891.17	AGTR1	221.802	-1.78189	1.78189	0.491457	-3.62574	0.00028814	0.00151746
ENSG00000144583.5	2022-03-04	142.01	1.78171	1.78171	0.499283	3.56854	0.000358976	0.00184209
ENSG00000198431.16	TXNRD1	42659.3	-1.78121	1.78121	0.173513	-10.2656	1.00738e-24	8.88132e-23
ENSG00000115414.19	FN1	1.1961e+06	1.78068	1.78068	0.150746	11.8125	3.36473e-32	5.38027e-30
ENSG00000164920.9	OSR2	323.823	1.78003	1.78003	0.292511	6.08534	1.16242e-09	1.79198e-08
ENSG00000133107.14	TRPC4	557.774	1.7786	1.7786	0.381004	4.66818	3.03878e-06	2.55609e-05
ENSG00000185818.7	NAT8L	401.847	-1.77829	1.77829	0.450066	-3.95117	7.777e-05	0.000473471
ENSG00000170290.4	SLN	862.486	1.77806	1.77806	0.2022	8.79356	1.44889e-18	6.86957e-17
ENSG00000124772.12	CPNE5	790.378	-1.77742	1.77742	0.203884	-8.7178	2.83658e-18	1.32185e-16
ENSG00000183246.6	RIMBP3C	81.0341	1.77652	1.77652	0.278629	6.37591	1.81877e-10	3.18285e-09
ENSG00000181016.9	LSMEM1	358.897	-1.77595	1.77595	0.245638	-7.22993	4.83252e-13	1.22199e-11
ENSG00000184845.4	DRD1	116.443	1.77587	1.77587	0.693081	2.56228	0.0103987	0.0335516
ENSG00000171657.6	GPR82	306.137	-1.76892	1.76892	0.352876	-5.01286	5.36262e-07	5.30087e-06
ENSG00000149970.16	CNKSR2	317.805	-1.76871	1.76871	0.302272	-5.85138	4.87512e-09	6.91819e-08
ENSG00000187193.9	MT1X	13190.7	-1.76788	1.76788	0.394157	-4.48523	7.28362e-06	5.67315e-05
ENSG00000162552.15	WNT4	226.389	-1.76731	1.76731	0.708275	-2.49523	0.0125877	0.0394287
ENSG00000163406.11	SLC15A2	1221.18	-1.76694	1.76694	0.192275	-9.18967	3.94037e-20	2.22379e-18
ENSG00000187608.10	ISG15	3836.59	1.76579	1.76579	0.288202	6.12692	8.95974e-10	1.40784e-08
ENSG00000137124.8	ALDH1B1	3078.79	1.76417	1.76417	0.20869	8.45354	2.82602e-17	1.1941e-15
ENSG00000146374.14	RSPO3	355.263	1.76337	1.76337	0.320488	5.50212	3.75245e-08	4.51345e-07
ENSG00000171903.16	CYP4F11	540.819	-1.76293	1.76293	0.408563	-4.31496	1.59633e-05	0.000115051
ENSG00000223953.6	C1QTNF5	6870.16	1.76293	1.76293	0.219794	8.02082	1.05045e-15	3.59178e-14
ENSG00000130590.14	SAMD10	71.9038	1.76222	1.76222	0.330228	5.33638	9.48215e-08	1.06218e-06
ENSG00000196932.11	TMEM26	174.73	1.76169	1.76169	0.328186	5.36797	7.96271e-08	9.10103e-07
ENSG00000273542.1	HIST1H4K	36.7598	1.76073	1.76073	0.711799	2.47363	0.0133749	0.0415198
ENSG00000128591.15	FLNC	5767.6	1.76045	1.76045	0.18196	9.67494	3.85335e-22	2.62963e-20
ENSG00000166292.12	TMEM100	7182.52	-1.75968	1.75968	0.173047	-10.1688	2.73175e-24	2.29664e-22
ENSG00000137869.14	CYP19A1	191.485	1.75883	1.75883	0.410913	4.28029	1.86649e-05	0.000132186
ENSG00000104313.20	EYA1	682.263	-1.7531	1.7531	0.287461	-6.09856	1.0703e-09	1.66095e-08
ENSG00000131386.19	GALNT15	32408.3	-1.75266	1.75266	0.219517	-7.98416	1.41482e-15	4.74809e-14
ENSG00000102524.11	TNFSF13B	8110.17	1.75129	1.75129	0.248403	7.05021	1.78652e-12	4.22291e-11
ENSG00000145936.9	KCNMB1	3219.94	1.75067	1.75067	0.164423	10.6474	1.79355e-26	1.8283e-24
ENSG00000108947.5	EFNB3	192.2	1.74985	1.74985	0.490676	3.5662	0.00036219	0.00185648
ENSG00000120057.5	SFRP5	3137.76	-1.74958	1.74958	0.397127	-4.4056	1.05489e-05	7.89596e-05
ENSG00000198944.5	SOWAHA	240.485	-1.74925	1.74925	0.47833	-3.65698	0.000255203	0.00136025
ENSG00000136960.12	ENPP2	7002.32	1.74789	1.74789	0.223214	7.83059	4.85567e-15	1.53184e-13
ENSG00000166405.15	RIC3	587.958	-1.7474	1.7474	0.167319	-10.4436	1.56816e-25	1.45322e-23
ENSG00000254585.5	MAGEL2	87.3477	1.7473	1.7473	0.514917	3.39336	0.000690411	0.00330029
ENSG00000196923.14	PDLIM7	10065.9	1.74674	1.74674	0.19	9.19339	3.80636e-20	2.15561e-18
ENSG00000204252.14	HLA-DOA	3727.84	1.74566	1.74566	0.207583	8.40948	4.11839e-17	1.69623e-15
ENSG00000160654.10	CD3G	280.517	1.74472	1.74472	0.300768	5.8009	6.59597e-09	9.14798e-08
ENSG00000139874.6	SSTR1	348.505	-1.74407	1.74407	0.489268	-3.56465	0.000364338	0.0018669
ENSG00000132975.8	GPR12	229.825	-1.74371	1.74371	0.335977	-5.18996	2.10342e-07	2.21763e-06
ENSG00000007264.15	MATK	347.716	1.74322	1.74322	0.402108	4.3352	1.45628e-05	0.000105941
ENSG00000132170.21	PPARG	1343.67	-1.74164	1.74164	0.298708	-5.8306	5.52297e-09	7.76549e-08
ENSG00000102290.22	PCDH11X	327.246	-1.73806	1.73806	0.375428	-4.62953	3.66492e-06	3.02658e-05
ENSG00000150051.14	MKX	1155.59	1.73751	1.73751	0.380481	4.56663	4.95625e-06	4.00379e-05
ENSG00000162739.14	SLAMF6	459.055	1.73484	1.73484	0.349066	4.96994	6.69721e-07	6.47106e-06
ENSG00000125810.10	CD93	22478.9	1.73466	1.73466	0.189587	9.14966	5.71104e-20	3.16827e-18
ENSG00000078589.13	P2RY10	161.005	1.73401	1.73401	0.364147	4.76183	1.91847e-06	1.68681e-05
ENSG00000140795.13	MYLK3	284.714	-1.73336	1.73336	0.292393	-5.92817	3.06333e-09	4.50928e-08
ENSG00000167580.7	AQP2	4264.22	-1.7258	1.7258	0.281122	-6.13896	8.30649e-10	1.31024e-08
ENSG00000175785.13	PRIMA1	1994.19	-1.72467	1.72467	0.145341	-11.8664	1.76983e-32	2.88659e-30
ENSG00000164764.11	SBSPON	1131.57	1.72431	1.72431	0.319683	5.39381	6.89782e-08	7.93956e-07
ENSG00000126709.15	IFI6	16337.8	1.72366	1.72366	0.387128	4.45243	8.49021e-06	6.50119e-05
ENSG00000113739.10	STC2	2328.23	-1.7218	1.7218	0.251763	-6.83898	7.97569e-12	1.72068e-10
ENSG00000133937.4	GSC	173.934	1.72158	1.72158	0.419193	4.10689	4.01014e-05	0.000261413
ENSG00000077157.22	PPP1R12B	21567.4	1.72149	1.72149	0.32976	5.22045	1.78492e-07	1.90275e-06
ENSG00000163762.7	TM4SF18	683.82	1.72047	1.72047	0.242497	7.09482	1.29517e-12	3.12488e-11
ENSG00000145198.14	VWA5B2	69.8807	-1.71801	1.71801	0.688279	-2.4961	0.0125567	0.0393468
ENSG00000204262.14	COL5A2	55699.4	1.71796	1.71796	0.136397	12.5953	2.24222e-36	5.22436e-34
ENSG00000077063.11	CTTNBP2	2044.78	-1.71759	1.71759	0.140365	-12.2366	1.98171e-34	4.04021e-32
ENSG00000138769.11	CDKL2	242.509	-1.71512	1.71512	0.497829	-3.4452	0.000570647	0.0027866
ENSG00000122145.15	TBX22	79.7131	-1.71335	1.71335	0.48489	-3.53349	0.000410119	0.00207734
ENSG00000019582.15	CD74	148779	1.71311	1.71311	0.165494	10.3515	4.11887e-25	3.69114e-23
ENSG00000100292.17	HMOX1	12303.8	1.71284	1.71284	0.43361	3.95018	7.80915e-05	0.000475251
ENSG00000183813.6	CCR4	75.6966	1.71237	1.71237	0.678298	2.52451	0.0115861	0.0366956
ENSG00000154451.14	GBP5	704.966	1.71225	1.71225	0.217293	7.87995	3.27522e-15	1.05363e-13
ENSG00000117115.13	PADI2	178.259	1.71158	1.71158	0.460575	3.71618	0.000202254	0.00110732
ENSG00000206384.10	COL6A6	10326	-1.70999	1.70999	0.265033	-6.45199	1.10393e-10	2.00726e-09
ENSG00000130700.7	GATA5	1761.71	-1.70838	1.70838	0.168247	-10.154	3.17966e-24	2.6595e-22
ENSG00000173376.14	NDNF	1833.73	-1.70711	1.70711	0.237943	-7.17446	7.25954e-13	1.79399e-11
ENSG00000005187.12	ACSM3	867.035	-1.70633	1.70633	0.255135	-6.68794	2.26335e-11	4.58006e-10
ENSG00000133816.15	MICAL2	14745.8	1.70598	1.70598	0.234918	7.26203	3.81318e-13	9.79416e-12
ENSG00000117091.10	CD48	733.682	1.70382	1.70382	0.365279	4.66444	3.09454e-06	2.59763e-05
ENSG00000283787.1	PRR33	620.187	1.70239	1.70239	0.427969	3.97784	6.95443e-05	0.000428834
ENSG00000147576.17	ADHFE1	1373.63	-1.70213	1.70213	0.207936	-8.18583	2.70428e-16	9.86728e-15
ENSG00000174945.13	AMZ1	78.1792	1.70127	1.70127	0.585283	2.90674	0.00365211	0.0138493
ENSG00000151320.11	AKAP6	2550.83	1.70077	1.70077	0.242171	7.02299	2.17169e-12	5.08913e-11
ENSG00000099960.13	SLC7A4	158.803	-1.69855	1.69855	0.36159	-4.69744	2.6344e-06	2.25667e-05
ENSG00000115468.12	EFHD1	2133.58	1.69538	1.69538	0.30472	5.56374	2.64047e-08	3.28498e-07
ENSG00000203710.11	CR1	3084.34	1.69441	1.69441	0.322175	5.25929	1.44611e-07	1.56822e-06
ENSG00000185551.15	NR2F2	14023	1.69356	1.69356	0.179814	9.41842	4.57933e-21	2.8173e-19
ENSG00000104415.14	CCN4	5089.19	1.69268	1.69268	0.176991	9.56364	1.13684e-21	7.41677e-20
ENSG00000196136.17	SERPINA3	83421.7	-1.69123	1.69123	0.185861	-9.09941	9.08238e-20	4.93779e-18
ENSG00000152049.6	KCNE4	2821.41	1.68862	1.68862	0.211526	7.98301	1.42806e-15	4.78269e-14
ENSG00000177283.7	FZD8	2586.51	1.68814	1.68814	0.130127	12.973	1.74024e-38	4.89367e-36
ENSG00000169126.15	ARMC4	60.5248	1.68718	1.68718	0.67834	2.48722	0.0128746	0.0401653
ENSG00000103034.14	NDRG4	6987.21	-1.6869	1.6869	0.190276	-8.86555	7.61307e-19	3.75133e-17
ENSG00000135905.19	DOCK10	3002.77	1.68663	1.68663	0.176745	9.54273	1.3912e-21	9.04002e-20
ENSG00000154529.14	CNTNAP3B	537.897	-1.68525	1.68525	0.332916	-5.06209	4.14676e-07	4.1775e-06
ENSG00000061918.13	GUCY1B1	4014.87	1.68477	1.68477	0.172114	9.78871	1.25895e-22	8.96659e-21
ENSG00000113448.19	PDE4D	5541.68	-1.68469	1.68469	0.242613	-6.94395	3.81272e-12	8.6249e-11
ENSG00000163082.10	SGPP2	175.229	1.68312	1.68312	0.286743	5.86977	4.36402e-09	6.27112e-08
ENSG00000169085.13	VXN	373.925	-1.6828	1.6828	0.277261	-6.06935	1.28431e-09	1.97428e-08
ENSG00000167641.11	PPP1R14A	3233.41	1.68066	1.68066	0.26804	6.27019	3.60617e-10	5.99558e-09
ENSG00000083857.14	FAT1	18028	1.67925	1.67925	0.216432	7.75876	8.57611e-15	2.64917e-13
ENSG00000123610.5	TNFAIP6	3632.88	1.67885	1.67885	0.239703	7.00387	2.48988e-12	5.80143e-11
ENSG00000085563.14	ABCB1	242.862	1.6782	1.6782	0.46462	3.61197	0.000303874	0.00159107
ENSG00000067715.14	SYT1	341.756	-1.67797	1.67797	0.390127	-4.30109	1.69958e-05	0.00012133
ENSG00000138379.4	MSTN	86.4174	-1.67504	1.67504	0.59359	-2.82188	0.00477426	0.0174397
ENSG00000183148.6	ANKRD20A2	55.9898	-1.67396	1.67396	0.664419	-2.51944	0.0117542	0.037146
ENSG00000056998.20	GYG2	939.325	-1.67375	1.67375	0.387583	-4.31844	1.57138e-05	0.000113554
ENSG00000102547.19	CAB39L	15469.4	-1.67313	1.67313	0.138871	-12.0481	1.98567e-33	3.55893e-31
ENSG00000143365.19	RORC	175.015	-1.66997	1.66997	0.468547	-3.56415	0.000365043	0.0018689
ENSG00000198915.11	RASGEF1A	299.607	1.66938	1.66938	0.240047	6.95437	3.54134e-12	8.07822e-11
ENSG00000164116.16	GUCY1A1	16439.1	1.6676	1.6676	0.227425	7.3325	2.25897e-13	5.97144e-12
ENSG00000255398.2	HCAR3	23.2205	1.66461	1.66461	0.694888	2.39551	0.0165971	0.0499351
ENSG00000163072.15	NOSTRIN	3029.09	-1.66208	1.66208	0.185317	-8.96887	2.9956e-19	1.53642e-17
ENSG00000125869.10	LAMP5	1454.03	1.66203	1.66203	0.470652	3.53134	0.000413453	0.00209163
ENSG00000070182.21	SPTB	438.497	1.66154	1.66154	0.371109	4.47724	7.56154e-06	5.8728e-05
ENSG00000158050.5	DUSP2	129.635	1.66151	1.66151	0.514817	3.22738	0.00124928	0.00553917
ENSG00000119698.12	PPP4R4	178.283	-1.65936	1.65936	0.401479	-4.13311	3.57886e-05	0.000237667
ENSG00000165323.15	FAT3	191.492	1.65923	1.65923	0.620614	2.67354	0.0075056	0.0254981
ENSG00000165731.19	RET	98.2637	1.65873	1.65873	0.455861	3.63867	0.00027405	0.00145075
ENSG00000115525.18	ST3GAL5	4083.25	-1.65664	1.65664	0.193509	-8.56104	1.11857e-17	4.91425e-16
ENSG00000099282.10	TSPAN15	1748.49	1.65462	1.65462	0.146563	11.2895	1.47936e-29	1.89987e-27
ENSG00000160161.9	CILP2	1688.34	1.65449	1.65449	0.242924	6.81073	9.71024e-12	2.06216e-10
ENSG00000119946.11	CNNM1	143.542	-1.65445	1.65445	0.393845	-4.20076	2.66024e-05	0.000182535
ENSG00000029534.20	ANK1	201.6	1.65288	1.65288	0.389534	4.24323	2.20328e-05	0.000154095
ENSG00000101115.13	SALL4	73.2544	-1.65109	1.65109	0.369761	-4.46529	7.99591e-06	6.17195e-05
ENSG00000175793.12	SFN	83.5076	1.65077	1.65077	0.680928	2.4243	0.0153378	0.0466368
ENSG00000117122.13	MFAP2	2692.98	1.65027	1.65027	0.144619	11.4111	3.67897e-30	5.21774e-28
ENSG00000170345.10	FOS	22533.7	1.64775	1.64775	0.473827	3.47754	0.000506039	0.00250409
ENSG00000183496.6	MEX3B	1305.74	1.64621	1.64621	0.215291	7.64646	2.06586e-14	6.12621e-13
ENSG00000115353.11	TACR1	92.5995	1.6451	1.6451	0.565336	2.90994	0.00361493	0.0137403
ENSG00000065609.14	SNAP91	120.319	-1.6444	1.6444	0.504282	-3.26086	0.00111074	0.00500031
ENSG00000204334.7	ERICH2	68.3048	-1.64413	1.64413	0.383546	-4.28666	1.81383e-05	0.00012868
ENSG00000165443.12	PHYHIPL	225.333	-1.6439	1.6439	0.414039	-3.97039	7.17544e-05	0.000441129
ENSG00000228594.4	FNDC10	414.711	1.64323	1.64323	0.32854	5.00163	5.68469e-07	5.57195e-06
ENSG00000013297.11	CLDN11	16377	-1.64088	1.64088	0.193021	-8.50102	1.87935e-17	8.08767e-16
ENSG00000177025.3	C19orf18	112.215	-1.64072	1.64072	0.317551	-5.16679	2.38148e-07	2.48509e-06
ENSG00000250254.2	PTTG2	13.8314	-1.64005	1.64005	0.633022	-2.59083	0.00957455	0.0312554
ENSG00000143341.12	HMCN1	20878.5	1.63897	1.63897	0.223932	7.31906	2.49707e-13	6.55832e-12
ENSG00000156463.18	SH3RF2	1148.46	-1.63687	1.63687	0.300345	-5.44994	5.03857e-08	5.92923e-07
ENSG00000204291.11	COL15A1	45218.8	1.63628	1.63628	0.260844	6.27301	3.5414e-10	5.89993e-09
ENSG00000184005.11	ST6GALNAC3	1138.38	-1.63605	1.63605	0.199148	-8.21524	2.1174e-16	7.83102e-15
ENSG00000123901.9	GPR83	2492.87	-1.63373	1.63373	0.178609	-9.14694	5.85669e-20	3.23805e-18
ENSG00000146285.14	SCML4	98.9003	1.6332	1.6332	0.632512	2.58209	0.00982034	0.0319318
ENSG00000111275.13	ALDH2	34984.8	-1.63267	1.63267	0.141666	-11.5248	9.89675e-31	1.49459e-28
ENSG00000130433.7	CACNG6	74.5199	-1.63216	1.63216	0.609826	-2.67644	0.00744092	0.0253153
ENSG00000110448.11	CD5	254.438	1.63164	1.63164	0.379219	4.30263	1.68784e-05	0.00012074
ENSG00000101342.10	TLDC2	58.4151	-1.63111	1.63111	0.461197	-3.53669	0.000405175	0.00205677
ENSG00000113263.12	ITK	396.477	1.62778	1.62778	0.340661	4.7783	1.76783e-06	1.56703e-05
ENSG00000225614.3	ZNF469	1732.97	1.62746	1.62746	0.137022	11.8774	1.55165e-32	2.5563e-30
ENSG00000038295.8	TLL1	156.294	1.62648	1.62648	0.561649	2.8959	0.00378069	0.0142607
ENSG00000183876.9	ARSI	393.086	1.62459	1.62459	0.188923	8.59918	8.02846e-18	3.60597e-16
ENSG00000241935.9	HOGA1	442.876	-1.62415	1.62415	0.297904	-5.45194	4.98232e-08	5.86727e-07
ENSG00000137880.6	GCHFR	654.318	-1.6231	1.6231	0.356946	-4.54718	5.437e-06	4.34268e-05
ENSG00000171522.6	PTGER4	2919.03	1.62187	1.62187	0.154974	10.4654	1.24512e-25	1.16712e-23
ENSG00000135821.18	GLUL	127713	-1.6209	1.6209	0.155788	-10.4046	2.36284e-25	2.15296e-23
ENSG00000168685.15	IL7R	2532.14	1.61958	1.61958	0.462019	3.50544	0.000455845	0.00228202
ENSG00000182985.17	CADM1	2182.86	1.61919	1.61919	0.195092	8.29965	1.04414e-16	4.01651e-15
ENSG00000165072.10	MAMDC2	35362.4	-1.61871	1.61871	0.122349	-13.2303	5.86853e-40	1.87678e-37
ENSG00000152580.8	IGSF10	8903.01	-1.61799	1.61799	0.410378	-3.94268	8.05749e-05	0.000489087
ENSG00000180432.5	CYP8B1	80.9945	-1.61187	1.61187	0.560559	-2.87547	0.00403423	0.0151191
ENSG00000120251.20	GRIA2	75.7896	-1.60787	1.60787	0.55587	-2.89253	0.00382156	0.0143981
ENSG00000100399.16	CHADL	1083.28	-1.60786	1.60786	0.245801	-6.54131	6.09807e-11	1.1419e-09
ENSG00000141497.14	ZMYND15	507.665	1.6076	1.6076	0.197281	8.14879	3.67586e-16	1.32056e-14
ENSG00000162618.15	ADGRL4	2597.18	1.60641	1.60641	0.191021	8.40958	4.11468e-17	1.69623e-15
ENSG00000275395.6	FCGBP	27596.8	1.60641	1.60641	0.400019	4.01583	5.92379e-05	0.000372033
ENSG00000136999.5	CCN3	15496.4	1.60599	1.60599	0.232214	6.916	4.6456e-12	1.04079e-10
ENSG00000116661.11	FBXO2	3530.63	-1.60519	1.60519	0.321807	-4.98807	6.09852e-07	5.93477e-06
ENSG00000116761.11	CTH	490.665	-1.60379	1.60379	0.251735	-6.37095	1.87855e-10	3.28394e-09
ENSG00000176532.4	PRR15	245.019	1.60296	1.60296	0.357184	4.48778	7.19684e-06	5.61092e-05
ENSG00000116690.12	PRG4	22583.7	1.60288	1.60288	0.498717	3.21401	0.00130895	0.005756
ENSG00000153283.12	CD96	421.175	1.60235	1.60235	0.323967	4.94604	7.57379e-07	7.22812e-06
ENSG00000137573.14	SULF1	84022.7	1.60157	1.60157	0.19729	8.11783	4.74596e-16	1.68642e-14
ENSG00000117600.12	PLPPR4	1381.56	1.6014	1.6014	0.297463	5.38352	7.30432e-08	8.39559e-07
ENSG00000091986.15	CCDC80	169215	1.60126	1.60126	0.34456	4.64727	3.36359e-06	2.79328e-05
ENSG00000239998.6	LILRA2	731.017	-1.60021	1.60021	0.350615	-4.56403	5.01819e-06	4.04581e-05
ENSG00000132970.13	WASF3	10307.4	-1.59985	1.59985	0.165346	-9.67582	3.82015e-22	2.61793e-20
ENSG00000186204.14	CYP4F12	430.609	-1.59911	1.59911	0.194202	-8.23426	1.80676e-16	6.75879e-15
ENSG00000173991.5	TCAP	161.923	-1.59873	1.59873	0.359333	-4.44915	8.62094e-06	6.59819e-05
ENSG00000157514.16	TSC22D3	77315.3	-1.59858	1.59858	0.259138	-6.16882	6.88024e-10	1.0948e-08
ENSG00000138623.10	SEMA7A	895.111	1.59736	1.59736	0.21915	7.2889	3.12498e-13	8.12894e-12
ENSG00000149294.16	NCAM1	1931.98	-1.59717	1.59717	0.221614	-7.20699	5.72018e-13	1.42873e-11
ENSG00000165300.7	SLITRK5	261.278	-1.59688	1.59688	0.357153	-4.47114	7.78042e-06	6.01986e-05
ENSG00000124374.9	PAIP2B	1586.05	-1.59659	1.59659	0.206504	-7.73151	1.0628e-14	3.25832e-13
ENSG00000197415.12	VEPH1	247.392	1.59157	1.59157	0.524519	3.03434	0.00241059	0.00976329
ENSG00000187134.14	AKR1C1	41078.5	-1.58951	1.58951	0.179245	-8.86779	7.46108e-19	3.69879e-17
ENSG00000226887.8	ERVMER34-1	148.16	1.58869	1.58869	0.474598	3.34744	0.000815624	0.00381826
ENSG00000108448.21	TRIM16L	737.732	-1.58787	1.58787	0.210499	-7.54338	4.57954e-14	1.30353e-12
ENSG00000078596.11	ITM2A	18133.9	-1.58671	1.58671	0.169838	-9.34245	9.41263e-21	5.66495e-19
ENSG00000159640.16	ACE	765.402	1.58624	1.58624	0.278573	5.69416	1.23981e-08	1.62756e-07
ENSG00000154556.18	SORBS2	3444.42	1.58594	1.58594	0.221984	7.14437	9.04083e-13	2.20412e-11
ENSG00000140287.11	HDC	189.958	1.58412	1.58412	0.54299	2.9174	0.00352961	0.0134863
ENSG00000176927.15	EFCAB5	43.6163	-1.58367	1.58367	0.631929	-2.50609	0.0122076	0.0383264
ENSG00000008517.16	IL32	6034.67	1.58334	1.58334	0.230776	6.86093	6.84143e-12	1.49176e-10
ENSG00000165379.13	LRFN5	518.187	-1.58323	1.58323	0.177734	-8.90788	5.20173e-19	2.62523e-17
ENSG00000133794.17	ARNTL	2431.34	-1.58155	1.58155	0.33997	-4.65203	3.28686e-06	2.73653e-05
ENSG00000127074.14	RGS13	128.21	1.57969	1.57969	0.30065	5.25425	1.48626e-07	1.6043e-06
ENSG00000114270.17	COL7A1	699.72	1.57813	1.57813	0.220034	7.17223	7.3787e-13	1.81792e-11
ENSG00000161681.15	SHANK1	127.539	1.5766	1.5766	0.426695	3.6949	0.000219971	0.00119273
ENSG00000142748.12	FCN3	174.29	1.57535	1.57535	0.560373	2.81125	0.00493495	0.0179143
ENSG00000170624.13	SGCD	4644.66	1.57211	1.57211	0.220989	7.114	1.12729e-12	2.73196e-11
ENSG00000092758.18	COL9A3	2090.64	-1.57191	1.57191	0.316998	-4.95873	7.09559e-07	6.81159e-06
ENSG00000106078.19	COBL	1450.34	-1.57185	1.57185	0.216077	-7.27446	3.47803e-13	9.01854e-12
ENSG00000172543.8	CTSW	367.74	1.57175	1.57175	0.334684	4.69623	2.65005e-06	2.26651e-05
ENSG00000104783.14	KCNN4	1050.18	1.56981	1.56981	0.226464	6.93182	4.15447e-12	9.33572e-11
ENSG00000188385.12	JAKMIP3	222.675	-1.56721	1.56721	0.348241	-4.50035	6.78405e-06	5.32216e-05
ENSG00000123685.9	BATF3	227.268	1.56664	1.56664	0.360662	4.3438	1.40037e-05	0.000102193
ENSG00000281406.2	BLACAT1	83.1029	-1.56634	1.56634	0.523602	-2.99147	0.00277641	0.0110205
ENSG00000152760.10	TCTEX1D1	82.5396	1.5652	1.5652	0.532779	2.93781	0.00330535	0.0127749
ENSG00000140285.10	FGF7	26271.1	1.56516	1.56516	0.171649	9.11837	7.62607e-20	4.15991e-18
ENSG00000175463.11	TBC1D10C	383.741	1.56512	1.56512	0.359341	4.35554	1.32742e-05	9.73482e-05
ENSG00000169604.19	ANTXR1	120331	1.56285	1.56285	0.178362	8.76224	1.91402e-18	8.9706e-17
ENSG00000249992.1	TMEM158	544.802	1.56229	1.56229	0.240961	6.48358	8.95714e-11	1.65261e-09
ENSG00000158104.11	HPD	1884.43	-1.5621	1.5621	0.195447	-7.99248	1.32252e-15	4.4659e-14
ENSG00000134775.15	FHOD3	668.721	1.56203	1.56203	0.208137	7.50482	6.15128e-14	1.72978e-12
ENSG00000142149.9	HUNK	429.823	1.55792	1.55792	0.282306	5.51855	3.41815e-08	4.14498e-07
ENSG00000136014.12	USP44	310.639	-1.55557	1.55557	0.300237	-5.18113	2.20543e-07	2.31471e-06
ENSG00000130413.15	STK33	161.94	-1.55492	1.55492	0.296444	-5.24524	1.56077e-07	1.68138e-06
ENSG00000124203.6	ZNF831	101.752	1.55449	1.55449	0.633581	2.45349	0.0141477	0.0435622
ENSG00000130368.5	MAS1	114.035	-1.55315	1.55315	0.458776	-3.38541	0.000710723	0.00338647
ENSG00000101335.10	MYL9	36927	1.55143	1.55143	0.171579	9.04208	1.53724e-19	8.03605e-18
ENSG00000162630.5	B3GALT2	172.807	-1.55073	1.55073	0.582533	-2.66205	0.0077666	0.0262753
ENSG00000123119.12	NECAB1	2410.85	-1.54908	1.54908	0.180979	-8.55944	1.13421e-17	4.9595e-16
ENSG00000114115.9	RBP1	4634.37	-1.54895	1.54895	0.194421	-7.967	1.62573e-15	5.42242e-14
ENSG00000158258.16	CLSTN2	9997.8	-1.54886	1.54886	0.232688	-6.6564	2.80611e-11	5.58823e-10
ENSG00000125910.5	S1PR4	208.273	1.54841	1.54841	0.388282	3.98784	6.66776e-05	0.000413188
ENSG00000106123.12	EPHB6	4509.73	-1.5482	1.5482	0.128303	-12.0668	1.58241e-33	2.89991e-31
ENSG00000214140.11	PRCD	368.235	-1.54718	1.54718	0.2671	-5.79251	6.93438e-09	9.55234e-08
ENSG00000175287.19	PHYHD1	2443.06	-1.54681	1.54681	0.155226	-9.96492	2.17059e-23	1.66992e-21
ENSG00000173208.4	ABCD2	707.295	-1.54536	1.54536	0.245858	-6.28559	3.26608e-10	5.47479e-09
ENSG00000101425.13	BPI	163.957	1.54467	1.54467	0.330049	4.68012	2.86701e-06	2.42273e-05
ENSG00000273274.2	ZBTB8B	185.315	-1.54448	1.54448	0.28415	-5.43542	5.46665e-08	6.37775e-07
ENSG00000136542.9	GALNT5	3541.92	1.54375	1.54375	0.199033	7.75623	8.74889e-15	2.69744e-13
ENSG00000065675.14	PRKCQ	125.86	1.54347	1.54347	0.586004	2.63389	0.00844137	0.0281955
ENSG00000134873.10	CLDN10	477.839	-1.54219	1.54219	0.477871	-3.22721	0.00125005	0.00554028
ENSG00000233954.6	UQCRHL	392.106	-1.53894	1.53894	0.4265	-3.6083	0.000308211	0.00161
ENSG00000069702.11	TGFBR3	19022.9	-1.53881	1.53881	0.197822	-7.77875	7.32445e-15	2.27981e-13
ENSG00000188732.11	FAM221A	774.671	-1.53741	1.53741	0.178073	-8.63358	5.94606e-18	2.69389e-16
ENSG00000146352.13	CLVS2	162.289	-1.53739	1.53739	0.461294	-3.33277	0.000859859	0.00400237
ENSG00000141639.12	MAPK4	1240.22	-1.53676	1.53676	0.213246	-7.2065	5.74103e-13	1.43175e-11
ENSG00000164588.7	HCN1	98.4297	-1.53653	1.53653	0.593356	-2.58955	0.00961002	0.0313416
ENSG00000009709.12	PAX7	3540.76	-1.53552	1.53552	0.189298	-8.11167	4.99289e-16	1.76646e-14
ENSG00000239282.7	CASTOR1	1271.84	-1.53176	1.53176	0.219837	-6.9677	3.2216e-12	7.41103e-11
ENSG00000137101.12	CD72	496.928	1.53083	1.53083	0.2875	5.32461	1.01169e-07	1.12787e-06
ENSG00000059804.16	SLC2A3	3152.55	1.53052	1.53052	0.24974	6.12847	8.87261e-10	1.39684e-08
ENSG00000116990.11	MYCL	184.997	1.53045	1.53045	0.324452	4.71704	2.39298e-06	2.07053e-05
ENSG00000176490.5	DIRAS1	599.918	1.53041	1.53041	0.236101	6.48199	9.05193e-11	1.66821e-09
ENSG00000156453.13	PCDH1	3177.57	1.52957	1.52957	0.134512	11.3713	5.81304e-30	7.90089e-28
ENSG00000005249.13	PRKAR2B	6882.27	-1.52863	1.52863	0.157944	-9.6783	3.72874e-22	2.56607e-20
ENSG00000178562.18	CD28	3827.51	1.52799	1.52799	0.244928	6.23853	4.41708e-10	7.24774e-09
ENSG00000184454.7	NCMAP	52.1	-1.52744	1.52744	0.582166	-2.62372	0.00869758	0.0288739
ENSG00000110848.8	CD69	486.497	1.52659	1.52659	0.36757	4.15321	3.27846e-05	0.000219777
ENSG00000019169.10	MARCO	8188.8	-1.5239	1.5239	0.476325	-3.19928	0.0013777	0.00602583
ENSG00000185950.9	IRS2	11344	-1.52337	1.52337	0.156521	-9.73271	2.18698e-22	1.54414e-20
ENSG00000204442.3	FAM155A	230.559	1.52307	1.52307	0.276158	5.51522	3.48341e-08	4.21785e-07
ENSG00000188659.9	SAXO2	146.802	-1.52267	1.52267	0.358684	-4.24517	2.18427e-05	0.000152833
ENSG00000172602.11	RND1	71.0042	-1.52257	1.52257	0.569734	-2.67242	0.00753063	0.0255618
ENSG00000050555.18	LAMC3	13698.7	-1.52151	1.52151	0.182353	-8.34377	7.19582e-17	2.85557e-15
ENSG00000075340.23	ADD2	141.416	1.52109	1.52109	0.573324	2.65311	0.00797546	0.026876
ENSG00000163814.8	CDCP1	742.031	1.5201	1.5201	0.271363	5.60173	2.1222e-08	2.68527e-07
ENSG00000131409.13	LRRC4B	1044.98	1.5201	1.5201	0.298796	5.08741	3.62978e-07	3.68858e-06
ENSG00000116133.13	DHCR24	12985.8	-1.51958	1.51958	0.163681	-9.28376	1.636e-20	9.70295e-19
ENSG00000177675.8	CD163L1	3894.35	1.51954	1.51954	0.218622	6.95057	3.63813e-12	8.26433e-11
ENSG00000172348.14	RCAN2	10305.4	1.51954	1.51954	0.243277	6.24613	4.20749e-10	6.93173e-09
ENSG00000174059.16	CD34	27330	-1.51846	1.51846	0.109542	-13.8618	1.07865e-43	4.62969e-41
ENSG00000179300.3	RTL3	129.173	1.51815	1.51815	0.489279	3.10284	0.00191674	0.00800563
ENSG00000185477.5	GPRIN3	2827.71	1.51728	1.51728	0.345793	4.38783	1.14489e-05	8.50712e-05
ENSG00000197635.10	DPP4	817.886	1.51438	1.51438	0.313066	4.83725	1.31649e-06	1.20022e-05
ENSG00000180044.5	C3orf80	710.125	1.51365	1.51365	0.228012	6.63849	3.1692e-11	6.2427e-10
ENSG00000188042.8	ARL4C	8335.45	1.51285	1.51285	0.242965	6.22661	4.76642e-10	7.77598e-09
ENSG00000008516.17	MMP25	239.085	1.51271	1.51271	0.450314	3.35923	0.000781597	0.00367585
ENSG00000127472.11	PLA2G5	6664.3	-1.51224	1.51224	0.137286	-11.0153	3.22594e-28	3.78526e-26
ENSG00000006747.15	SCIN	219.699	1.50784	1.50784	0.474118	3.1803	0.00147124	0.00638018
ENSG00000184611.11	KCNH7	76.3583	-1.50686	1.50686	0.412321	-3.65458	0.000257606	0.00137216
ENSG00000135074.15	ADAM19	2503.36	1.50383	1.50383	0.203722	7.38179	1.56178e-13	4.19635e-12
ENSG00000165092.13	ALDH1A1	18442.5	-1.50229	1.50229	0.145146	-10.3502	4.17715e-25	3.72291e-23
ENSG00000076706.17	AP002956.1	25969.9	1.50212	1.50212	0.130771	11.4866	1.54025e-30	2.243e-28
ENSG00000189233.12	NUGGC	273.357	-1.50111	1.50111	0.32942	-4.55683	5.19317e-06	4.17244e-05
ENSG00000124813.23	RUNX2	1747.85	1.49997	1.49997	0.162839	9.21136	3.22026e-20	1.83645e-18
ENSG00000188157.15	AGRN	6961.37	1.4995	1.4995	0.146643	10.2255	1.52411e-24	1.32225e-22
ENSG00000185900.9	POMK	105.195	1.49941	1.49941	0.505406	2.96674	0.0030098	0.0118061
ENSG00000176595.4	KBTBD11	320.058	1.49936	1.49936	0.312825	4.79296	1.64339e-06	1.4687e-05
ENSG00000088992.18	TESC	87.0177	1.4993	1.4993	0.60941	2.46024	0.0138843	0.0428646
ENSG00000149257.14	SERPINH1	21314	1.49811	1.49811	0.115196	13.0049	1.14778e-38	3.28426e-36
ENSG00000105472.13	CLEC11A	4522.65	1.49757	1.49757	0.264046	5.67163	1.41447e-08	1.83678e-07
ENSG00000183044.12	ABAT	2661.57	-1.49755	1.49755	0.238362	-6.28268	3.32792e-10	5.5613e-09
ENSG00000188818.12	ZDHHC11	361.795	-1.49687	1.49687	0.26051	-5.74591	9.14272e-09	1.2334e-07
ENSG00000175264.8	CHST1	797.582	1.49663	1.49663	0.224788	6.65794	2.77696e-11	5.54372e-10
ENSG00000196517.11	SLC6A9	785.888	1.49497	1.49497	0.235744	6.3415	2.27539e-10	3.91886e-09
ENSG00000143851.15	PTPN7	390.414	1.49266	1.49266	0.316041	4.723	2.32386e-06	2.01714e-05
ENSG00000055163.20	CYFIP2	2361.23	1.48977	1.48977	0.187046	7.96475	1.65554e-15	5.49934e-14
ENSG00000118137.9	APOA1	459.441	-1.48852	1.48852	0.470899	-3.16103	0.00157214	0.00676918
ENSG00000218336.9	TENM3	1213.68	-1.48779	1.48779	0.230739	-6.44796	1.13364e-10	2.0567e-09
ENSG00000107742.13	SPOCK2	1052.77	1.48614	1.48614	0.264352	5.62184	1.8893e-08	2.41115e-07
ENSG00000099954.18	CECR2	521.31	-1.48541	1.48541	0.260016	-5.71274	1.11172e-08	1.47656e-07
ENSG00000147724.12	FAM135B	347.008	-1.48367	1.48367	0.294042	-5.04576	4.5171e-07	4.52543e-06
ENSG00000013016.16	EHD3	3928.51	1.48313	1.48313	0.185083	8.01328	1.11685e-15	3.80288e-14
ENSG00000163006.12	CCDC138	554.729	-1.48298	1.48298	0.213377	-6.95005	3.65159e-12	8.28336e-11
ENSG00000111452.13	ADGRD1	7066.66	-1.48252	1.48252	0.197057	-7.52333	5.33976e-14	1.50938e-12
ENSG00000176204.13	LRRTM4	153.777	-1.48207	1.48207	0.273027	-5.42831	5.6889e-08	6.61812e-07
ENSG00000173391.9	OLR1	685.811	1.48103	1.48103	0.508312	2.91362	0.00357264	0.0136017
ENSG00000105122.13	RASAL3	723.206	1.4794	1.4794	0.284223	5.20507	1.93929e-07	2.05521e-06
ENSG00000104490.18	NCALD	2354.79	1.47851	1.47851	0.165266	8.9462	3.67929e-19	1.87529e-17
ENSG00000134107.4	BHLHE40	9129.99	1.47706	1.47706	0.303214	4.87135	1.10839e-06	1.02424e-05
ENSG00000178882.14	RFLNA	1270.18	1.477	1.477	0.266074	5.55108	2.83916e-08	3.50808e-07
ENSG00000100767.16	PAPLN	4470.15	-1.47614	1.47614	0.202966	-7.27283	3.52037e-13	9.09941e-12
ENSG00000041982.16	TNC	86739.2	1.47592	1.47592	0.248917	5.92937	3.04102e-09	4.48454e-08
ENSG00000260230.3	FRRS1L	1361.76	-1.47577	1.47577	0.489801	-3.01301	0.00258673	0.0103838
ENSG00000090659.18	CD209	8897.19	1.47549	1.47549	0.240558	6.1336	8.59134e-10	1.35386e-08
ENSG00000130751.9	NPAS1	89.3578	1.47544	1.47544	0.507536	2.90706	0.00364846	0.0138401
ENSG00000169429.11	CXCL8	1188.12	1.47539	1.47539	0.608009	2.42659	0.0152413	0.0463779
ENSG00000122786.20	CALD1	135651	1.47314	1.47314	0.179443	8.20952	2.22081e-16	8.17638e-15
ENSG00000257335.8	MGAM	147.283	1.47163	1.47163	0.335737	4.3833	1.16897e-05	8.65848e-05
ENSG00000077943.8	ITGA8	14953	1.47115	1.47115	0.224448	6.55453	5.58175e-11	1.05368e-09
ENSG00000013588.8	GPRC5A	2130.79	-1.47077	1.47077	0.166856	-8.81463	1.20079e-18	5.72656e-17
ENSG00000134986.13	NREP	4091.27	1.47077	1.47077	0.221328	6.64522	3.02767e-11	6.00016e-10
ENSG00000188158.15	NHS	2056.28	1.46932	1.46932	0.220102	6.67566	2.46127e-11	4.95596e-10
ENSG00000164171.11	ITGA2	5207.91	1.4687	1.4687	0.261413	5.61833	1.92811e-08	2.45492e-07
ENSG00000108830.10	RND2	1846.99	-1.46841	1.46841	0.276798	-5.30499	1.12676e-07	1.24256e-06
ENSG00000129911.9	KLF16	1241.06	1.46637	1.46637	0.266131	5.50996	3.58909e-08	4.33294e-07
ENSG00000131831.18	RAI2	6470.23	-1.46348	1.46348	0.154253	-9.48756	2.36516e-21	1.50269e-19
ENSG00000180332.6	KCTD4	873.94	-1.46242	1.46242	0.20988	-6.96787	3.21787e-12	7.41103e-11
ENSG00000144847.12	IGSF11	332.391	-1.46144	1.46144	0.254787	-5.73595	9.69686e-09	1.30492e-07
ENSG00000137507.11	LRRC32	11089.8	1.46121	1.46121	0.165762	8.81509	1.19587e-18	5.72656e-17
ENSG00000165895.19	ARHGAP42	2889.23	1.46035	1.46035	0.184765	7.90384	2.70439e-15	8.76912e-14
ENSG00000135378.4	PRRG4	1888.73	-1.45997	1.45997	0.167809	-8.70018	3.31349e-18	1.52234e-16
ENSG00000136490.9	LIMD2	1294.91	1.45926	1.45926	0.315958	4.61851	3.86498e-06	3.17891e-05
ENSG00000265972.5	TXNIP	135775	-1.45887	1.45887	0.135477	-10.7684	4.85523e-27	5.10895e-25
ENSG00000140030.6	GPR65	1130.68	1.45744	1.45744	0.2513	5.79962	6.64658e-09	9.21034e-08
ENSG00000197467.14	COL13A1	1981.97	1.45577	1.45577	0.22597	6.44234	1.17645e-10	2.13199e-09
ENSG00000064195.7	DLX3	152.116	1.45571	1.45571	0.397299	3.66401	0.000248293	0.00132776
ENSG00000106819.13	ASPN	51027	1.45506	1.45506	0.243748	5.96954	2.37922e-09	3.54708e-08
ENSG00000197728.11	RPS26	9151.55	1.45427	1.45427	0.444941	3.26845	0.00108137	0.0048924
ENSG00000140961.13	OSGIN1	1320.77	-1.45286	1.45286	0.229521	-6.32998	2.45195e-10	4.20518e-09
ENSG00000277481.1	PKD1L3	76.052	-1.45284	1.45284	0.478371	-3.03705	0.00238905	0.00968808
ENSG00000161921.15	CXCL16	6783.54	1.4502	1.4502	0.17333	8.36674	5.92348e-17	2.3796e-15
ENSG00000164949.8	GEM	18639.6	1.44833	1.44833	0.185435	7.81042	5.69986e-15	1.78778e-13
ENSG00000102445.18	RUBCNL	820.422	1.44655	1.44655	0.240126	6.02411	1.70039e-09	2.57746e-08
ENSG00000092068.20	SLC7A8	7014.5	-1.44559	1.44559	0.187779	-7.69835	1.37831e-14	4.19407e-13
ENSG00000183628.13	DGCR6	1242.88	-1.44551	1.44551	0.306263	-4.71982	2.36059e-06	2.04685e-05
ENSG00000150625.16	GPM6A	488.319	-1.44535	1.44535	0.277454	-5.20933	1.89525e-07	2.01246e-06
ENSG00000112559.14	MDFI	1383.27	1.44422	1.44422	0.191736	7.53231	4.985e-14	1.41401e-12
ENSG00000119630.14	PGF	1953.76	1.44413	1.44413	0.16002	9.02469	1.8021e-19	9.3606e-18
ENSG00000153823.18	PID1	8688.78	-1.44375	1.44375	0.179338	-8.05046	8.24862e-16	2.85637e-14
ENSG00000138135.6	CH25H	696.239	1.4437	1.4437	0.445668	3.2394	0.0011978	0.00533772
ENSG00000079263.19	SP140	307.089	1.44328	1.44328	0.30204	4.77844	1.76657e-06	1.56676e-05
ENSG00000149243.15	KLHL35	169.269	1.44289	1.44289	0.348078	4.1453	3.39376e-05	0.000226575
ENSG00000008735.14	MAPK8IP2	123.075	-1.43908	1.43908	0.500799	-2.87356	0.0040587	0.0151899
ENSG00000155367.15	PPM1J	129.629	1.43772	1.43772	0.452855	3.17478	0.0014995	0.00648723
ENSG00000011422.12	PLAUR	2553.78	1.43504	1.43504	0.181824	7.89245	2.96303e-15	9.55079e-14
ENSG00000185052.11	SLC24A3	2004.03	1.43413	1.43413	0.170813	8.39588	4.62403e-17	1.89017e-15
ENSG00000240764.3	PCDHGC5	257.007	1.43403	1.43403	0.372775	3.84691	0.000119617	0.000695281
ENSG00000107731.12	UNC5B	17080.9	1.4333	1.4333	0.100376	14.2793	2.94477e-46	1.54933e-43
ENSG00000189184.11	PCDH18	3589.22	1.43257	1.43257	0.148561	9.64296	5.265e-22	3.50498e-20
ENSG00000196526.10	AFAP1	9815.88	1.4301	1.4301	0.171955	8.31672	9.04301e-17	3.52008e-15
ENSG00000122224.18	LY9	129.883	1.42522	1.42522	0.522094	2.72981	0.00633704	0.0221559
ENSG00000181856.14	SLC2A4	173.057	-1.42499	1.42499	0.373609	-3.81412	0.000136668	0.000783224
ENSG00000244486.8	SCARF2	7840.63	1.42435	1.42435	0.146906	9.69562	3.14714e-22	2.18425e-20
ENSG00000186765.11	FSCN2	55.0281	1.42367	1.42367	0.565109	2.51928	0.0117596	0.0371558
ENSG00000131037.15	EPS8L1	106.245	1.42204	1.42204	0.554519	2.56445	0.0103339	0.0333687
ENSG00000010030.14	ETV7	212.871	1.42058	1.42058	0.4164	3.41156	0.000645912	0.00310854
ENSG00000132915.11	PDE6A	113.972	-1.42039	1.42039	0.538816	-2.63614	0.00838546	0.0280317
ENSG00000110427.16	KIAA1549L	558.658	-1.41904	1.41904	0.395186	-3.59081	0.000329658	0.0017069
ENSG00000150672.17	DLG2	1157.79	1.41842	1.41842	0.168285	8.4287	3.49531e-17	1.46176e-15
ENSG00000141570.11	CBX8	403.991	1.41828	1.41828	0.222857	6.36408	1.96465e-10	3.40792e-09
ENSG00000013725.14	CD6	370.352	1.41813	1.41813	0.366497	3.86942	0.000109095	0.000641668
ENSG00000177508.12	IRX3	2313.99	-1.4179	1.4179	0.203693	-6.96096	3.37966e-12	7.7419e-11
ENSG00000166165.13	CKB	8548.24	-1.4173	1.4173	0.187214	-7.57049	3.71831e-14	1.06771e-12
ENSG00000139714.12	MORN3	664.57	-1.41728	1.41728	0.20318	-6.97551	3.04754e-12	7.06042e-11
ENSG00000129596.5	CDO1	10011.8	-1.41659	1.41659	0.164852	-8.5931	8.46521e-18	3.78267e-16
ENSG00000182107.6	TMEM30B	3041.99	1.41633	1.41633	0.21099	6.71277	1.90966e-11	3.89819e-10
ENSG00000244219.7	TMEM225B	111.39	-1.41603	1.41603	0.470392	-3.01032	0.00260973	0.0104633
ENSG00000145358.6	DDIT4L	855.705	1.41489	1.41489	0.206994	6.83542	8.17643e-12	1.76166e-10
ENSG00000111331.13	OAS3	7050.7	1.41287	1.41287	0.239024	5.91103	3.39983e-09	4.95986e-08
ENSG00000112902.12	SEMA5A	9586.83	1.41234	1.41234	0.224381	6.29437	3.08652e-10	5.19516e-09
ENSG00000166743.9	ACSM1	193.365	-1.4119	1.4119	0.480686	-2.93726	0.00331131	0.0127919
ENSG00000076555.15	ACACB	5822.64	-1.41125	1.41125	0.170233	-8.2901	1.13156e-16	4.34254e-15
ENSG00000136153.20	LMO7	10174.2	1.40884	1.40884	0.15057	9.35671	8.22554e-21	4.96883e-19
ENSG00000185666.14	SYN3	204.148	-1.40801	1.40801	0.30188	-4.66414	3.09908e-06	2.6001e-05
ENSG00000155659.15	VSIG4	40058	-1.40646	1.40646	0.19929	-7.05736	1.69696e-12	4.03461e-11
ENSG00000130477.15	UNC13A	104.406	1.40609	1.40609	0.473198	2.97145	0.00296393	0.0116514
ENSG00000138821.13	SLC39A8	2659.32	1.40559	1.40559	0.238131	5.90259	3.57846e-09	5.19721e-08
ENSG00000138735.16	PDE5A	14518.3	1.40464	1.40464	0.218136	6.43929	1.20032e-10	2.17283e-09
ENSG00000096696.14	DSP	4164.58	1.40433	1.40433	0.227758	6.16591	7.0078e-10	1.11292e-08
ENSG00000163545.9	NUAK2	231.872	1.40406	1.40406	0.226245	6.20591	5.43802e-10	8.83407e-09
ENSG00000179388.9	EGR3	1603.7	1.40288	1.40288	0.329553	4.2569	2.07277e-05	0.000145782
ENSG00000139055.7	ERP27	134.565	1.40228	1.40228	0.317328	4.41903	9.91455e-06	7.46567e-05
ENSG00000088882.8	CPXM1	349.455	1.40226	1.40226	0.330628	4.24119	2.22335e-05	0.000155301
ENSG00000133134.11	BEX2	348.629	-1.40118	1.40118	0.380836	-3.67921	0.000233959	0.0012602
ENSG00000162849.16	KIF26B	767.493	1.40025	1.40025	0.260772	5.36963	7.88969e-08	9.03024e-07
ENSG00000104833.12	TUBB4A	231.87	-1.39865	1.39865	0.555115	-2.51957	0.0117497	0.03714
ENSG00000166922.8	SCG5	419.26	1.39865	1.39865	0.342155	4.08776	4.35563e-05	0.000282242
ENSG00000157445.15	CACNA2D3	528.281	-1.398	1.398	0.164303	-8.50868	1.75926e-17	7.59087e-16
ENSG00000168421.13	RHOH	227.911	1.39743	1.39743	0.419806	3.32874	0.000872407	0.00405383
ENSG00000005471.17	ABCB4	223.542	1.396	1.396	0.377609	3.69694	0.000218215	0.00118439
ENSG00000173801.17	JUP	11098.7	-1.3949	1.3949	0.106338	-13.1176	2.6099e-39	7.88286e-37
ENSG00000102934.10	PLLP	8068.49	-1.39474	1.39474	0.240422	-5.80122	6.58336e-09	9.13827e-08
ENSG00000127124.16	HIVEP3	832.28	1.39416	1.39416	0.181904	7.66425	1.79881e-14	5.40305e-13
ENSG00000196739.15	COL27A1	1327.49	1.39298	1.39298	0.241615	5.76526	8.1531e-09	1.10958e-07
ENSG00000158887.16	MPZ	160.756	-1.39095	1.39095	0.36172	-3.84537	0.000120368	0.000699228
ENSG00000276043.5	UHRF1	127.482	1.38962	1.38962	0.497178	2.79502	0.00518958	0.018693
ENSG00000100234.11	TIMP3	1.28431e+06	-1.38792	1.38792	0.166782	-8.32176	8.66631e-17	3.38152e-15
ENSG00000101347.9	SAMHD1	55692.5	-1.38758	1.38758	0.182584	-7.59967	2.96888e-14	8.61608e-13
ENSG00000115590.14	IL1R2	257.128	-1.38731	1.38731	0.503932	-2.75296	0.00590588	0.020858
ENSG00000163171.7	CDC42EP3	8372.8	1.38632	1.38632	0.0970209	14.2889	2.5668e-46	1.4436e-43
ENSG00000172575.12	RASGRP1	343.486	1.38618	1.38618	0.276473	5.01381	5.33631e-07	5.27806e-06
ENSG00000164465.18	DCBLD1	1547.96	1.38612	1.38612	0.102399	13.5365	9.52104e-42	3.61135e-39
ENSG00000162994.16	CLHC1	611.478	-1.38508	1.38508	0.176573	-7.8442	4.3571e-15	1.38257e-13
ENSG00000182902.14	SLC25A18	103.418	-1.38504	1.38504	0.377808	-3.66599	0.000246385	0.00131842
ENSG00000112769.19	LAMA4	22866.2	1.38503	1.38503	0.193649	7.15223	8.53763e-13	2.08769e-11
ENSG00000117479.15	SLC19A2	3135.91	-1.38423	1.38423	0.181998	-7.60573	2.83291e-14	8.23614e-13
ENSG00000183549.10	ACSM5	2428.06	-1.38367	1.38367	0.334656	-4.1346	3.55572e-05	0.000236227
ENSG00000007129.18	CEACAM21	234.569	1.38335	1.38335	0.351758	3.93268	8.4004e-05	0.000508011
ENSG00000177301.15	KCNA2	308.848	-1.38306	1.38306	0.313481	-4.41194	1.0245e-05	7.69675e-05
ENSG00000144115.16	THNSL2	2317.87	-1.38051	1.38051	0.503097	-2.74403	0.00606891	0.0213463
ENSG00000165995.20	CACNB2	249.85	-1.3792	1.3792	0.277623	-4.96788	6.76887e-07	6.5287e-06
ENSG00000127324.9	TSPAN8	7743.88	-1.3784	1.3784	0.236139	-5.83722	5.30788e-09	7.50186e-08
ENSG00000171729.14	TMEM51	827.874	1.37816	1.37816	0.210553	6.54543	5.93239e-11	1.116e-09
ENSG00000027869.11	SH2D2A	96.4472	1.37758	1.37758	0.526804	2.61497	0.00892344	0.0294797
ENSG00000147437.10	GNRH1	235.457	-1.37749	1.37749	0.233266	-5.90526	3.52101e-09	5.1229e-08
ENSG00000274600.1	RIMBP3B	113.484	1.37689	1.37689	0.303217	4.54093	5.60054e-06	4.46674e-05
ENSG00000173698.18	ADGRG2	2153.25	-1.37674	1.37674	0.144995	-9.49505	2.201e-21	1.41332e-19
ENSG00000167851.14	CD300A	1220.07	1.37607	1.37607	0.247163	5.56746	2.58482e-08	3.22558e-07
ENSG00000174672.16	BRSK2	988.287	-1.37587	1.37587	0.208044	-6.61335	3.75724e-11	7.31272e-10
ENSG00000111424.10	VDR	1481.68	1.37381	1.37381	0.204259	6.72581	1.74622e-11	3.578e-10
ENSG00000153291.16	SLC25A27	1745.4	-1.37279	1.37279	0.126848	-10.8224	2.69767e-27	2.95296e-25
ENSG00000077616.11	NAALAD2	851.909	-1.37194	1.37194	0.244516	-5.61086	2.01325e-08	2.55932e-07
ENSG00000132470.14	ITGB4	9506.97	-1.3704	1.3704	0.213308	-6.4245	1.32307e-10	2.37136e-09
ENSG00000134138.20	MEIS2	11739.2	-1.3702	1.3702	0.0928808	-14.7523	2.97492e-49	2.0217e-46
ENSG00000134256.12	CD101	164.01	1.36983	1.36983	0.369439	3.70787	0.000209012	0.00113975
ENSG00000132182.12	NUP210	544.722	1.36978	1.36978	0.346017	3.9587	7.53601e-05	0.000461037
ENSG00000163564.14	PYHIN1	125.238	1.36761	1.36761	0.456664	2.99479	0.00274636	0.0109252
ENSG00000140678.16	ITGAX	1325.21	1.3657	1.3657	0.406406	3.36044	0.000778191	0.00366194
ENSG00000189367.15	KIAA0408	3879.72	-1.36542	1.36542	0.191074	-7.14603	8.93206e-13	2.18087e-11
ENSG00000185860.13	CCDC190	74.8003	1.36507	1.36507	0.512329	2.66444	0.00771169	0.0261058
ENSG00000116147.17	TNR	325.689	1.36021	1.36021	0.43082	3.15726	0.00159261	0.00684105
ENSG00000184347.14	SLIT3	23086.2	1.35723	1.35723	0.185445	7.31875	2.50297e-13	6.56324e-12
ENSG00000150687.12	PRSS23	36447.4	1.35624	1.35624	0.128176	10.5811	3.64715e-26	3.56198e-24
ENSG00000163235.16	TGFA	503.909	1.35423	1.35423	0.209695	6.45808	1.06038e-10	1.93455e-09
ENSG00000166106.3	ADAMTS15	3867.87	-1.35361	1.35361	0.141159	-9.58925	8.87257e-22	5.83514e-20
ENSG00000111962.8	UST	6110.24	-1.35264	1.35264	0.188133	-7.18979	6.48909e-13	1.60847e-11
ENSG00000240038.6	AMY2B	2085.68	-1.35121	1.35121	0.12661	-10.6723	1.37259e-26	1.42592e-24
ENSG00000141576.16	RNF157	1489.07	-1.3505	1.3505	0.167953	-8.04089	8.91905e-16	3.07547e-14
ENSG00000176658.17	MYO1D	37011.4	1.3484	1.3484	0.13727	9.823	8.96349e-23	6.49753e-21
ENSG00000150907.9	FOXO1	16746.6	-1.34674	1.34674	0.117737	-11.4386	2.68324e-30	3.85864e-28
ENSG00000100055.21	CYTH4	5703.33	1.34643	1.34643	0.171667	7.84329	4.38889e-15	1.38996e-13
ENSG00000135333.14	EPHA7	1209.92	-1.34568	1.34568	0.254192	-5.29396	1.19697e-07	1.31377e-06
ENSG00000058866.15	DGKG	349.125	1.34548	1.34548	0.214583	6.2702	3.60579e-10	5.99558e-09
ENSG00000138378.19	STAT4	449.512	1.34536	1.34536	0.242566	5.54635	2.91694e-08	3.60146e-07
ENSG00000168672.4	LRATD2	7815.68	-1.34434	1.34434	0.116997	-11.4904	1.4741e-30	2.18569e-28
ENSG00000101463.6	SYNDIG1	735.489	1.34352	1.34352	0.233211	5.76094	8.36481e-09	1.13692e-07
ENSG00000162745.10	OLFML2B	16693.3	1.343	1.343	0.0794872	16.8958	4.82825e-64	7.87488e-61
ENSG00000284194.2	SCO2	242.308	1.3422	1.3422	0.267826	5.01145	5.40214e-07	5.3367e-06
ENSG00000198121.13	LPAR1	15628.6	-1.34169	1.34169	0.143377	-9.35773	8.14703e-21	4.93971e-19
ENSG00000164683.17	HEY1	357.059	1.34075	1.34075	0.281944	4.75537	1.98082e-06	1.73694e-05
ENSG00000147036.11	LANCL3	133.004	1.34003	1.34003	0.354519	3.77986	0.000156914	0.000883987
ENSG00000172901.20	LVRN	155.659	-1.33741	1.33741	0.436712	-3.06246	0.00219528	0.00901209
ENSG00000138772.13	ANXA3	4698.05	-1.33613	1.33613	0.17827	-7.49498	6.63101e-14	1.85828e-12
ENSG00000116852.14	KIF21B	516.125	1.33593	1.33593	0.280992	4.75432	1.99117e-06	1.74415e-05
ENSG00000152208.13	GRID2	282.343	-1.33481	1.33481	0.278124	-4.79932	1.59202e-06	1.42826e-05
ENSG00000204397.7	CARD16	992.508	1.33453	1.33453	0.260364	5.12563	2.96546e-07	3.06312e-06
ENSG00000153902.14	LGI4	5620.54	-1.33371	1.33371	0.155102	-8.59891	8.04766e-18	3.60597e-16
ENSG00000142677.4	IL22RA1	477.482	-1.33335	1.33335	0.275203	-4.84498	1.26623e-06	1.15893e-05
ENSG00000136546.16	SCN7A	4348.57	-1.33329	1.33329	0.31008	-4.29982	1.70939e-05	0.00012196
ENSG00000158715.6	SLC45A3	419.968	1.33316	1.33316	0.215606	6.1833	6.27741e-10	1.00772e-08
ENSG00000112319.19	EYA4	624.391	-1.33186	1.33186	0.361684	-3.68238	0.000231068	0.00124627
ENSG00000161267.12	BDH1	237.523	-1.33147	1.33147	0.358396	-3.71509	0.000203131	0.00111139
ENSG00000127311.9	HELB	548.608	1.33093	1.33093	0.176589	7.53689	4.81304e-14	1.36761e-12
ENSG00000151572.18	ANO4	199.525	1.33067	1.33067	0.365105	3.64462	0.000267789	0.00142176
ENSG00000119950.21	MXI1	14609.3	-1.33035	1.33035	0.142692	-9.32323	1.12854e-20	6.7177e-19
ENSG00000196878.15	LAMB3	738.213	1.32956	1.32956	0.304453	4.36707	1.25927e-05	9.27671e-05
ENSG00000214357.8	NEURL1B	3992.88	1.32945	1.32945	0.299695	4.43601	9.16418e-06	6.97144e-05
ENSG00000112936.18	C7	473826	-1.32911	1.32911	0.223727	-5.94078	2.83677e-09	4.20616e-08
ENSG00000112799.9	LY86	977.053	1.3281	1.3281	0.192057	6.91514	4.67412e-12	1.04431e-10
ENSG00000142279.12	WTIP	2806.31	1.32676	1.32676	0.211255	6.2804	3.37694e-10	5.63744e-09
ENSG00000019991.18	HGF	4337.58	1.32542	1.32542	0.237495	5.58081	2.39402e-08	3.00127e-07
ENSG00000119408.16	NEK6	4035.61	1.32526	1.32526	0.146453	9.04905	1.44218e-19	7.56332e-18
ENSG00000170549.4	IRX1	147.181	1.32498	1.32498	0.467893	2.8318	0.00462865	0.0169992
ENSG00000108576.10	SLC6A4	7086.93	-1.32178	1.32178	0.283818	-4.65714	3.20631e-06	2.68042e-05
ENSG00000188152.12	NUTM2G	98.6483	-1.32055	1.32055	0.549046	-2.40517	0.016165	0.0488332
ENSG00000153012.12	LGI2	3253.94	1.31894	1.31894	0.134004	9.84252	7.38356e-23	5.4739e-21
ENSG00000105926.15	MPP6	2915.24	-1.31881	1.31881	0.222086	-5.9383	2.88e-09	4.26251e-08
ENSG00000122188.12	LAX1	183.549	1.31853	1.31853	0.332727	3.9628	7.40762e-05	0.000453863
ENSG00000121898.13	CPXM2	21946	1.31844	1.31844	0.138498	9.51957	1.73898e-21	1.12106e-19
ENSG00000053702.15	NRIP2	605.427	1.31836	1.31836	0.205325	6.42084	1.35525e-10	2.42369e-09
ENSG00000154040.20	CABYR	276.261	1.31785	1.31785	0.262559	5.01926	5.18716e-07	5.14301e-06
ENSG00000152270.9	PDE3B	5976.47	-1.31379	1.31379	0.141841	-9.26242	1.99841e-20	1.17668e-18
ENSG00000039560.14	RAI14	6321.52	1.31376	1.31376	0.151628	8.66434	4.54155e-18	2.08069e-16
ENSG00000185634.12	SHC4	6984.53	-1.31195	1.31195	0.174423	-7.52167	5.40808e-14	1.52605e-12
ENSG00000166432.15	ZMAT1	4267.1	-1.31088	1.31088	0.20256	-6.47157	9.69887e-11	1.7814e-09
ENSG00000070526.15	ST6GALNAC1	2531.62	-1.31043	1.31043	0.320207	-4.09246	4.26816e-05	0.000276904
ENSG00000144837.9	PLA1A	3207.64	-1.3101	1.3101	0.281371	-4.65613	3.22205e-06	2.6922e-05
ENSG00000134321.12	RSAD2	2552.65	1.30955	1.30955	0.299097	4.37834	1.19588e-05	8.84569e-05
ENSG00000008056.14	SYN1	264.143	1.30901	1.30901	0.252748	5.1791	2.22956e-07	2.33553e-06
ENSG00000102096.9	PIM2	901.927	1.30893	1.30893	0.231322	5.65847	1.52731e-08	1.97545e-07
ENSG00000144893.12	MED12L	248.117	-1.3088	1.3088	0.278027	-4.70744	2.50843e-06	2.15783e-05
ENSG00000169031.19	COL4A3	1841.17	-1.30753	1.30753	0.223059	-5.86184	4.57769e-09	6.5493e-08
ENSG00000187151.7	ANGPTL5	3752.57	-1.30644	1.30644	0.171239	-7.62935	2.35936e-14	6.90863e-13
ENSG00000128271.22	ADORA2A	322.506	1.30425	1.30425	0.242955	5.36826	7.95006e-08	9.09295e-07
ENSG00000105327.17	BBC3	800.245	1.30381	1.30381	0.167187	7.79851	6.26401e-15	1.95346e-13
ENSG00000147655.12	RSPO2	1525.14	1.30349	1.30349	0.214867	6.0665	1.30725e-09	2.00577e-08
ENSG00000151468.11	CCDC3	14761.7	1.30288	1.30288	0.213594	6.09978	1.06212e-09	1.65298e-08
ENSG00000182871.16	COL18A1	41035.4	1.30283	1.30283	0.116692	11.1647	6.06815e-29	7.67221e-27
ENSG00000117477.12	CCDC181	981.914	-1.30277	1.30277	0.164055	-7.94103	2.00517e-15	6.59362e-14
ENSG00000143107.9	FNDC7	299.874	-1.3007	1.3007	0.27909	-4.66048	3.15467e-06	2.64131e-05
ENSG00000204866.8	IGFL2	565.984	-1.30011	1.30011	0.395071	-3.29084	0.00099889	0.00457381
ENSG00000172399.5	MYOZ2	1515.91	1.29959	1.29959	0.203735	6.3788	1.78476e-10	3.13005e-09
ENSG00000176170.13	SPHK1	2264.16	1.2995	1.2995	0.265409	4.89622	9.76974e-07	9.08981e-06
ENSG00000120280.5	CXorf21	700.157	1.29914	1.29914	0.258291	5.02976	4.91098e-07	4.89e-06
ENSG00000155760.2	FZD7	5516.64	1.29811	1.29811	0.103115	12.589	2.42882e-36	5.57946e-34
ENSG00000166924.9	NYAP1	273.318	-1.29752	1.29752	0.498965	-2.60042	0.00931088	0.0305069
ENSG00000148483.9	TMEM236	1039.5	-1.2968	1.2968	0.2621	-4.94774	7.50808e-07	7.1738e-06
ENSG00000125735.10	TNFSF14	188.786	1.29678	1.29678	0.301106	4.30674	1.6568e-05	0.000118884
ENSG00000125384.7	PTGER2	524.706	1.29655	1.29655	0.361544	3.58615	0.000335601	0.00173546
ENSG00000175866.15	BAIAP2	2528.51	-1.29532	1.29532	0.133029	-9.73709	2.0946e-22	1.48534e-20
ENSG00000172738.12	TMEM217	97.699	1.29455	1.29455	0.335553	3.85796	0.000114337	0.000669117
ENSG00000154856.13	APCDD1	60756.4	-1.29396	1.29396	0.170765	-7.57742	3.52482e-14	1.01752e-12
ENSG00000196569.12	LAMA2	68353.2	-1.29284	1.29284	0.17953	-7.20122	5.96767e-13	1.48147e-11
ENSG00000141753.7	IGFBP4	71791.1	1.29282	1.29282	0.235675	5.48561	4.12045e-08	4.91261e-07
ENSG00000154265.16	ABCA5	2567.57	-1.2919	1.2919	0.136385	-9.47243	2.73403e-21	1.7217e-19
ENSG00000118804.8	STBD1	1075.86	1.29178	1.29178	0.188104	6.86738	6.5391e-12	1.42966e-10
ENSG00000105810.9	CDK6	5301.79	1.29177	1.29177	0.164261	7.86415	3.71611e-15	1.19076e-13
ENSG00000128805.14	ARHGAP22	2853.52	1.29151	1.29151	0.119809	10.7797	4.29127e-27	4.57455e-25
ENSG00000111799.21	COL12A1	52163.5	1.29115	1.29115	0.16633	7.76261	8.31988e-15	2.5749e-13
ENSG00000174807.4	CD248	2541.23	1.29085	1.29085	0.119206	10.8287	2.51609e-27	2.79167e-25
ENSG00000105290.12	APLP1	750.573	1.29011	1.29011	0.196981	6.54941	5.7766e-11	1.08795e-09
ENSG00000116574.6	RHOU	16637.9	-1.28916	1.28916	0.142439	-9.05063	1.42143e-19	7.47854e-18
ENSG00000184408.10	KCND2	149.118	1.28913	1.28913	0.528578	2.43887	0.0147333	0.0450253
ENSG00000154319.16	FAM167A	991.528	-1.28856	1.28856	0.207956	-6.19632	5.77986e-10	9.37073e-09
ENSG00000104972.15	LILRB1	1081.95	1.28792	1.28792	0.249862	5.15451	2.54299e-07	2.64307e-06
ENSG00000134184.12	GSTM1	1269.85	-1.28786	1.28786	0.420483	-3.06281	0.00219271	0.00900378
ENSG00000162458.13	FBLIM1	15604.9	1.28693	1.28693	0.1411	9.12066	7.46694e-20	4.10053e-18
ENSG00000169418.10	NPR1	5987.77	-1.28649	1.28649	0.229523	-5.60506	2.08181e-08	2.63825e-07
ENSG00000134020.8	PEBP4	316.603	-1.28634	1.28634	0.268601	-4.78903	1.67593e-06	1.4945e-05
ENSG00000286169.1	AHRR	192.755	1.28623	1.28623	0.476908	2.69703	0.00699609	0.0240072
ENSG00000099377.14	HSD3B7	2391.81	1.28595	1.28595	0.195325	6.58363	4.5911e-11	8.81988e-10
ENSG00000183397.5	C19orf71	179.71	1.28499	1.28499	0.427701	3.00442	0.00266085	0.0106369
ENSG00000155980.12	KIF5A	419.877	-1.2841	1.2841	0.310267	-4.13871	3.49271e-05	0.000232609
ENSG00000184489.11	PTP4A3	1357.21	1.28389	1.28389	0.250447	5.1264	2.95332e-07	3.05251e-06
ENSG00000167123.19	CERCAM	13147.3	1.2837	1.2837	0.113357	11.3245	9.92825e-30	1.3165e-27
ENSG00000183018.9	AC118754.1	675.373	1.28332	1.28332	0.284952	4.50362	6.68055e-06	5.25107e-05
ENSG00000261150.2	EPPK1	131.468	1.28313	1.28313	0.41602	3.0843	0.00204029	0.00843312
ENSG00000162981.14	LRATD1	461.08	-1.283	1.283	0.388714	-3.30064	0.000964658	0.00443074
ENSG00000175130.7	MARCKSL1	9372.06	-1.27883	1.27883	0.176663	-7.23881	4.52628e-13	1.15169e-11
ENSG00000105509.10	HAS1	293.419	1.27866	1.27866	0.472247	2.70761	0.00677695	0.0234178
ENSG00000105131.8	EPHX3	97.6447	1.27773	1.27773	0.485785	2.63023	0.00853261	0.0284595
ENSG00000046653.15	GPM6B	25717.9	-1.27752	1.27752	0.11619	-10.9951	4.03547e-28	4.66798e-26
ENSG00000171617.14	ENC1	3422.17	1.27696	1.27696	0.192364	6.63824	3.1744e-11	6.24542e-10
ENSG00000153064.12	BANK1	502.041	-1.27695	1.27695	0.320843	-3.98	6.89149e-05	0.000425436
ENSG00000185432.12	METTL7A	48690.6	-1.27635	1.27635	0.121424	-10.5115	7.64792e-26	7.38093e-24
ENSG00000149948.13	HMGA2	214.986	1.27443	1.27443	0.3188	3.99759	6.39896e-05	0.000399262
ENSG00000173535.14	TNFRSF10C	440.693	1.27412	1.27412	0.207251	6.1477	7.86147e-10	1.24365e-08
ENSG00000133466.14	C1QTNF6	2077.2	1.274	1.274	0.229893	5.54171	2.99537e-08	3.68435e-07
ENSG00000198838.13	RYR3	942.473	1.27397	1.27397	0.303781	4.19371	2.74434e-05	0.000187438
ENSG00000104369.5	JPH1	127.691	-1.27202	1.27202	0.328314	-3.87439	0.000106891	0.00062961
ENSG00000134198.10	TSPAN2	1528.72	1.27175	1.27175	0.194398	6.542	6.07004e-11	1.13796e-09
ENSG00000008311.15	AASS	8981.27	-1.27059	1.27059	0.160146	-7.93397	2.12254e-15	6.92372e-14
ENSG00000100242.15	SUN2	56243.5	-1.27015	1.27015	0.152388	-8.33498	7.751e-17	3.05359e-15
ENSG00000188001.10	TPRG1	1464.31	-1.27004	1.27004	0.224395	-5.65981	1.51539e-08	1.96159e-07
ENSG00000168453.15	HR	1980.97	-1.26955	1.26955	0.201169	-6.31088	2.77449e-10	4.70884e-09
ENSG00000112183.15	RBM24	350.258	1.26941	1.26941	0.334656	3.79317	0.000148735	0.000842898
ENSG00000177575.12	CD163	118308	-1.26821	1.26821	0.283666	-4.47078	7.79335e-06	6.027e-05
ENSG00000138079.13	SLC3A1	55.5391	-1.26802	1.26802	0.47018	-2.69688	0.00699929	0.0240131
ENSG00000137752.24	CASP1	2865.3	1.26797	1.26797	0.160614	7.89453	2.9142e-15	9.43068e-14
ENSG00000130294.16	KIF1A	716.171	-1.26793	1.26793	0.453401	-2.79649	0.0051661	0.0186288
ENSG00000182836.10	PLCXD3	39177.2	-1.26791	1.26791	0.189887	-6.6772	2.43544e-11	4.91002e-10
ENSG00000089250.19	NOS1	125.551	-1.26668	1.26668	0.430946	-2.9393	0.00328958	0.01272
ENSG00000175928.5	LRRN1	540.784	1.26652	1.26652	0.331089	3.82531	0.000130606	0.000751918
ENSG00000173546.7	CSPG4	9924.12	1.26593	1.26593	0.167103	7.57573	3.57113e-14	1.02725e-12
ENSG00000169750.9	RAC3	137.252	1.26396	1.26396	0.45796	2.75999	0.00578032	0.020495
ENSG00000149300.10	C11orf52	320.902	-1.26396	1.26396	0.216525	-5.8375	5.29913e-09	7.49599e-08
ENSG00000002587.10	HS3ST1	5771.38	-1.2627	1.2627	0.264552	-4.77296	1.81541e-06	1.60746e-05
ENSG00000181026.15	AEN	2219.81	1.26218	1.26218	0.111749	11.2947	1.39323e-29	1.80346e-27
ENSG00000211455.8	STK38L	21108.1	1.26151	1.26151	0.137478	9.17608	4.47066e-20	2.49714e-18
ENSG00000171368.12	TPPP	3391.02	-1.26126	1.26126	0.184401	-6.83979	7.9309e-12	1.71329e-10
ENSG00000133800.8	LYVE1	37524.4	-1.25944	1.25944	0.233093	-5.40315	6.54818e-08	7.5638e-07
ENSG00000177425.11	PAWR	5938.31	1.25767	1.25767	0.161151	7.80427	5.9846e-15	1.87349e-13
ENSG00000112182.15	BACH2	2523.86	-1.25692	1.25692	0.216137	-5.81538	6.04976e-09	8.44069e-08
ENSG00000196502.11	SULT1A1	4215.19	-1.25682	1.25682	0.191376	-6.56728	5.12441e-11	9.75252e-10
ENSG00000124429.18	POF1B	1124.45	-1.25615	1.25615	0.228796	-5.49025	4.01361e-08	4.80631e-07
ENSG00000158955.11	WNT9B	1656.9	-1.25592	1.25592	0.3145	-3.99339	6.51359e-05	0.000405329
ENSG00000185250.15	PPIL6	655.509	-1.25535	1.25535	0.148736	-8.44018	3.16852e-17	1.33457e-15
ENSG00000181374.8	CCL13	2287.91	1.25484	1.25484	0.481288	2.60724	0.00912745	0.0300431
ENSG00000131080.15	EDA2R	1564.46	1.25373	1.25373	0.204171	6.1406	8.22088e-10	1.29925e-08
ENSG00000197905.9	TEAD4	742.403	1.25219	1.25219	0.221519	5.65273	1.57921e-08	2.03935e-07
ENSG00000117525.14	F3	1260.83	1.2504	1.2504	0.300518	4.16083	3.17097e-05	0.000214156
ENSG00000163638.13	ADAMTS9	918.561	1.25022	1.25022	0.334638	3.73605	0.000186937	0.00103144
ENSG00000128340.15	RAC2	1739.06	1.2498	1.2498	0.23558	5.30518	1.12564e-07	1.24216e-06
ENSG00000172116.22	CD8B	413.356	1.24844	1.24844	0.275862	4.52559	6.02266e-06	4.78235e-05
ENSG00000232434.2	AJM1	680.043	1.24837	1.24837	0.187969	6.64136	3.10799e-11	6.13696e-10
ENSG00000166851.15	PLK1	308.997	-1.24717	1.24717	0.390461	-3.19409	0.00140272	0.00612048
ENSG00000164292.13	RHOBTB3	8673.22	-1.24704	1.24704	0.197882	-6.30192	2.93973e-10	4.95832e-09
ENSG00000122223.13	CD244	112.501	1.2465	1.2465	0.40069	3.11088	0.00186529	0.00783289
ENSG00000165929.13	TC2N	9276.79	-1.24594	1.24594	0.148729	-8.37723	5.41884e-17	2.19854e-15
ENSG00000126603.8	GLIS2	9260.96	1.24537	1.24537	0.146655	8.49182	2.03429e-17	8.70846e-16
ENSG00000204219.10	TCEA3	2208.4	1.24531	1.24531	0.217877	5.71565	1.09283e-08	1.45265e-07
ENSG00000157680.15	DGKI	1676.59	1.24072	1.24072	0.248061	5.00165	5.68403e-07	5.57195e-06
ENSG00000196196.3	HRCT1	604.929	-1.23944	1.23944	0.226839	-5.46396	4.65639e-08	5.49933e-07
ENSG00000112715.21	VEGFA	3615.33	1.23936	1.23936	0.134047	9.24568	2.33744e-20	1.37135e-18
ENSG00000162670.11	BRINP3	1292.19	-1.23814	1.23814	0.129245	-9.57978	9.72497e-22	6.37005e-20
ENSG00000188483.7	IER5L	4888.26	1.23795	1.23795	0.166658	7.42813	1.10142e-13	3.00403e-12
ENSG00000116991.10	SIPA1L2	2303.53	1.23472	1.23472	0.134117	9.20625	3.37722e-20	1.91925e-18
ENSG00000179044.16	EXOC3L1	207.153	1.23322	1.23322	0.429634	2.8704	0.00409947	0.0153179
ENSG00000109861.16	CTSC	21399.6	1.23133	1.23133	0.203214	6.05927	1.36741e-09	2.09216e-08
ENSG00000006118.14	TMEM132A	974.13	1.22962	1.22962	0.254678	4.82815	1.3781e-06	1.2508e-05
ENSG00000167711.13	SERPINF2	622.898	-1.22916	1.22916	0.209544	-5.86587	4.46785e-09	6.40903e-08
ENSG00000211584.14	SLC48A1	6852.54	-1.22834	1.22834	0.115697	-10.6168	2.48979e-26	2.46112e-24
ENSG00000277726.4	AL109811.3	186.627	-1.22764	1.22764	0.272734	-4.50122	6.75642e-06	5.30559e-05
ENSG00000188488.14	SERPINA5	1386.46	-1.22708	1.22708	0.229995	-5.33523	9.5423e-08	1.06819e-06
ENSG00000169783.12	LINGO1	758.6	1.22684	1.22684	0.227447	5.39396	6.89222e-08	7.93871e-07
ENSG00000109943.9	CRTAM	162.632	1.2265	1.2265	0.331546	3.69935	0.000216155	0.00117419
ENSG00000156711.17	MAPK13	971.339	1.22566	1.22566	0.273611	4.47959	7.47881e-06	5.81408e-05
ENSG00000276023.5	DUSP14	1062.8	1.2252	1.2252	0.173368	7.06705	1.58257e-12	3.7847e-11
ENSG00000169738.7	DCXR	2420.66	-1.22433	1.22433	0.191246	-6.40185	1.5351e-10	2.7185e-09
ENSG00000139514.13	SLC7A1	1948.97	1.22417	1.22417	0.151161	8.09842	5.5676e-16	1.96129e-14
ENSG00000041353.10	RAB27B	227.62	1.22406	1.22406	0.466477	2.62405	0.00868902	0.0288572
ENSG00000144057.15	ST6GAL2	2374.07	1.22218	1.22218	0.198129	6.16859	6.89003e-10	1.09529e-08
ENSG00000025423.11	HSD17B6	252.93	1.22179	1.22179	0.403768	3.02596	0.00247848	0.0100084
ENSG00000170153.11	RNF150	2279.18	1.22156	1.22156	0.200532	6.09159	1.11798e-09	1.72837e-08
ENSG00000165113.13	GKAP1	967.496	-1.21943	1.21943	0.19204	-6.34987	2.155e-10	3.71938e-09
ENSG00000163913.11	IFT122	4105.01	-1.2192	1.2192	0.134464	-9.06715	1.22169e-19	6.49046e-18
ENSG00000109819.9	PPARGC1A	473.664	-1.21892	1.21892	0.196727	-6.19599	5.79216e-10	9.38134e-09
ENSG00000117154.12	IGSF21	1272.65	1.21835	1.21835	0.214455	5.68114	1.33803e-08	1.74308e-07
ENSG00000123560.14	PLP1	1894.89	-1.21765	1.21765	0.162872	-7.47609	7.65671e-14	2.12022e-12
ENSG00000130653.16	PNPLA7	1303.88	-1.21739	1.21739	0.22128	-5.50158	3.76399e-08	4.524e-07
ENSG00000176894.10	PXMP2	1052.18	-1.21735	1.21735	0.182693	-6.66334	2.67666e-11	5.36977e-10
ENSG00000127329.15	PTPRB	13823.2	-1.21698	1.21698	0.193165	-6.30022	2.9722e-10	5.00791e-09
ENSG00000185905.4	C16orf54	342.375	1.21557	1.21557	0.26108	4.65593	3.22515e-06	2.69341e-05
ENSG00000284862.3	CCDC39	519.736	-1.21463	1.21463	0.179746	-6.75745	1.40445e-11	2.91061e-10
ENSG00000176974.20	SHMT1	3425.15	-1.21448	1.21448	0.194066	-6.25807	3.8976e-10	6.45379e-09
ENSG00000204516.10	MICB	555.809	1.21401	1.21401	0.209628	5.79125	6.98656e-09	9.61609e-08
ENSG00000152503.9	TRIM36	393.968	1.21287	1.21287	0.321595	3.77141	0.000162325	0.000910114
ENSG00000025708.14	TYMP	11444.9	1.21258	1.21258	0.210771	5.75307	8.76348e-09	1.18561e-07
ENSG00000183691.4	NOG	241.82	1.21237	1.21237	0.34931	3.47077	0.000518968	0.00256341
ENSG00000143171.13	RXRG	310.004	-1.21234	1.21234	0.28066	-4.31959	1.56321e-05	0.000113064
ENSG00000139116.18	KIF21A	4657.5	-1.21223	1.21223	0.178427	-6.794	1.0907e-11	2.28654e-10
ENSG00000181322.14	NME9	99.0965	-1.21184	1.21184	0.336575	-3.60049	0.000317613	0.00165134
ENSG00000183615.6	FAM167B	258.169	1.21001	1.21001	0.439379	2.75392	0.00588868	0.0208069
ENSG00000203734.11	ECT2L	66.5842	-1.20977	1.20977	0.445814	-2.71361	0.00665535	0.0230856
ENSG00000102359.7	SRPX2	18756.6	-1.20698	1.20698	0.175939	-6.86022	6.87559e-12	1.49521e-10
ENSG00000186198.4	SLC51B	226.754	-1.20667	1.20667	0.25976	-4.64532	3.39548e-06	2.81833e-05
ENSG00000163071.11	SPATA18	3180.05	1.20648	1.20648	0.188941	6.3855	1.7084e-10	3.00582e-09
ENSG00000151917.18	BEND6	1203	1.20475	1.20475	0.2372	5.07905	3.79325e-07	3.84034e-06
ENSG00000105854.13	PON2	9418.8	-1.20263	1.20263	0.115449	-10.417	2.07462e-25	1.9117e-23
ENSG00000244731.8	C4A	17434.4	1.20254	1.20254	0.177873	6.76069	1.37337e-11	2.85346e-10
ENSG00000183779.7	ZNF703	3021.11	1.20174	1.20174	0.176765	6.79848	1.05725e-11	2.22788e-10
ENSG00000140807.7	NKD1	2598.62	1.20094	1.20094	0.296953	4.0442	5.25026e-05	0.000334238
ENSG00000143512.13	HHIPL2	228.987	-1.20044	1.20044	0.408996	-2.93508	0.00333463	0.0128728
ENSG00000136842.14	TMOD1	14421	-1.19922	1.19922	0.130053	-9.22099	2.94374e-20	1.69058e-18
ENSG00000180592.16	SKIDA1	350.575	-1.19894	1.19894	0.16511	-7.26149	3.82849e-13	9.81804e-12
ENSG00000104213.12	PDGFRL	676.439	1.19712	1.19712	0.27615	4.33501	1.4575e-05	0.000105983
ENSG00000132561.14	MATN2	75620.2	-1.19526	1.19526	0.148922	-8.0261	1.00619e-15	3.44767e-14
ENSG00000169385.3	RNASE2	494.995	-1.19497	1.19497	0.243211	-4.91331	8.95493e-07	8.39476e-06
ENSG00000100196.11	KDELR3	5412.93	1.19438	1.19438	0.189418	6.30553	2.87205e-10	4.84919e-09
ENSG00000138944.8	SHISAL1	1847.28	1.19381	1.19381	0.223362	5.34471	9.05642e-08	1.0201e-06
ENSG00000006453.14	BAIAP2L1	142.913	1.19326	1.19326	0.314492	3.79424	0.000148097	0.00083987
ENSG00000130307.11	USHBP1	416.477	-1.19295	1.19295	0.287161	-4.1543	3.26285e-05	0.000219
ENSG00000178789.9	CD300LB	161.009	1.19234	1.19234	0.371797	3.20696	0.00134148	0.00588791
ENSG00000107736.20	CDH23	3407.82	-1.19168	1.19168	0.216987	-5.49195	3.97515e-08	4.76375e-07
ENSG00000165966.15	PDZRN4	3477.93	-1.19155	1.19155	0.188836	-6.30995	2.79135e-10	4.7227e-09
ENSG00000099625.13	CBARP	210.474	1.19136	1.19136	0.297277	4.00758	6.1344e-05	0.000383929
ENSG00000115255.11	REEP6	288.124	-1.19068	1.19068	0.302056	-3.94191	8.08341e-05	0.000490478
ENSG00000148180.19	GSN	622828	-1.19035	1.19035	0.145511	-8.18048	2.8272e-16	1.02699e-14
ENSG00000235750.10	KIAA0040	14361.9	-1.18695	1.18695	0.120064	-9.88596	4.78989e-23	3.60015e-21
ENSG00000121807.5	CCR2	862.688	1.18682	1.18682	0.31242	3.7988	0.000145399	0.00082802
ENSG00000164440.15	TXLNB	368.819	1.18407	1.18407	0.204511	5.78976	7.04865e-09	9.69339e-08
ENSG00000151136.15	BTBD11	461.3	1.18385	1.18385	0.221251	5.35073	8.76007e-08	9.90137e-07
ENSG00000177666.17	PNPLA2	11365.8	-1.18246	1.18246	0.201596	-5.86553	4.47709e-09	6.41664e-08
ENSG00000133169.6	BEX1	569.163	1.18108	1.18108	0.353001	3.34582	0.000820384	0.00383724
ENSG00000180537.13	RNF182	148.539	1.17961	1.17961	0.32529	3.62633	0.00028748	0.00151447
ENSG00000120949.15	TNFRSF8	789.016	-1.17909	1.17909	0.221972	-5.31187	1.08504e-07	1.20388e-06
ENSG00000160360.13	GPSM1	7499.81	-1.17908	1.17908	0.186525	-6.32131	2.59356e-10	4.42016e-09
ENSG00000115041.13	KCNIP3	2324.94	-1.17844	1.17844	0.167247	-7.04612	1.83981e-12	4.33006e-11
ENSG00000105639.18	JAK3	1683.31	1.17842	1.17842	0.210455	5.59939	2.15114e-08	2.71556e-07
ENSG00000057657.17	PRDM1	962.513	1.17771	1.17771	0.290496	4.05414	5.03196e-05	0.000322354
ENSG00000183682.8	BMP8A	440.99	1.17653	1.17653	0.221508	5.31145	1.08758e-07	1.20588e-06
ENSG00000026559.14	KCNG1	308.132	1.1759	1.1759	0.2638	4.45754	8.29039e-06	6.37512e-05
ENSG00000176641.11	RNF152	4204.69	1.17586	1.17586	0.237391	4.95328	7.29747e-07	6.98895e-06
ENSG00000113594.10	LIFR	15549.1	-1.17575	1.17575	0.124646	-9.43276	3.99445e-21	2.46778e-19
ENSG00000164736.6	SOX17	263.287	1.17554	1.17554	0.284207	4.13622	3.53076e-05	0.00023476
ENSG00000185338.5	SOCS1	260.258	1.17525	1.17525	0.360155	3.26319	0.00110166	0.00496905
ENSG00000158292.7	GPR153	3192.78	1.17477	1.17477	0.119369	9.84149	7.45983e-23	5.50542e-21
ENSG00000104044.16	OCA2	358.879	-1.17443	1.17443	0.283394	-4.14416	3.41055e-05	0.00022751
ENSG00000068976.14	PYGM	585.822	1.17385	1.17385	0.198363	5.91768	3.2652e-09	4.78485e-08
ENSG00000205045.9	SLFN12L	122.916	1.17241	1.17241	0.403474	2.90578	0.00366341	0.0138856
ENSG00000132639.12	SNAP25	78.5979	-1.17048	1.17048	0.421758	-2.77524	0.00551608	0.0196908
ENSG00000055955.16	ITIH4	1341.61	1.16897	1.16897	0.235404	4.96581	6.84133e-07	6.59468e-06
ENSG00000065325.13	GLP2R	71.1001	-1.16853	1.16853	0.353073	-3.30959	0.000934322	0.0043084
ENSG00000131620.17	ANO1	10436	1.16845	1.16845	0.139833	8.356	6.48782e-17	2.5872e-15
ENSG00000198624.13	CCDC69	10050.1	-1.16754	1.16754	0.184555	-6.32626	2.51181e-10	4.28951e-09
ENSG00000152578.13	GRIA4	150.144	1.16697	1.16697	0.384968	3.03135	0.00243463	0.00985573
ENSG00000130300.9	PLVAP	4684.49	1.16688	1.16688	0.292732	3.98618	6.71452e-05	0.00041577
ENSG00000174501.14	ANKRD36C	5284.54	-1.16596	1.16596	0.476123	-2.44885	0.0143312	0.0440108
ENSG00000198467.15	TPM2	40879.5	1.1638	1.1638	0.143834	8.09129	5.90353e-16	2.07514e-14
ENSG00000109265.14	KIAA1211	896.654	1.16374	1.16374	0.258672	4.49891	6.83029e-06	5.34559e-05
ENSG00000183798.5	EMILIN3	2500.63	-1.16361	1.16361	0.276046	-4.21529	2.49461e-05	0.000172184
ENSG00000188763.4	FZD9	450.587	-1.1633	1.1633	0.251699	-4.62179	3.80435e-06	3.13696e-05
ENSG00000179583.19	CIITA	3591.76	1.16235	1.16235	0.176199	6.59681	4.20091e-11	8.13739e-10
ENSG00000166033.13	HTRA1	44820.1	1.16225	1.16225	0.0757264	15.348	3.65325e-53	2.83736e-50
ENSG00000188738.15	FSIP2	192.579	-1.16211	1.16211	0.355205	-3.27167	0.00106916	0.00484928
ENSG00000133106.14	EPSTI1	2302.95	1.16199	1.16199	0.281707	4.12482	3.71028e-05	0.000244801
ENSG00000136457.10	CHAD	2658.48	-1.16141	1.16141	0.302784	-3.83577	0.000125174	0.000723708
ENSG00000138119.17	MYOF	18102.9	1.16028	1.16028	0.145657	7.96583	1.64119e-15	5.46282e-14
ENSG00000144426.18	NBEAL1	2645.66	1.158	1.158	0.354267	3.26871	0.0010804	0.00488937
ENSG00000171223.6	JUNB	18396.8	1.15707	1.15707	0.246489	4.69421	2.67641e-06	2.28665e-05
ENSG00000180638.17	SLC47A2	178.217	-1.15672	1.15672	0.337918	-3.42309	0.000619136	0.00298761
ENSG00000114948.13	ADAM23	1032.65	1.15667	1.15667	0.211578	5.46685	4.58093e-08	5.41805e-07
ENSG00000150637.9	CD226	329.128	1.15596	1.15596	0.324644	3.56068	0.000369894	0.00189181
ENSG00000255423.1	EBLN2	104.639	-1.15579	1.15579	0.363438	-3.18016	0.00147193	0.00638151
ENSG00000011201.12	ANOS1	17013.2	1.15533	1.15533	0.196735	5.87251	4.29234e-09	6.179e-08
ENSG00000198780.12	FAM169A	386.849	-1.15288	1.15288	0.310903	-3.70816	0.000208774	0.00113889
ENSG00000053747.16	LAMA3	6909.77	-1.15214	1.15214	0.213037	-5.40817	6.36726e-08	7.37571e-07
ENSG00000156299.13	TIAM1	2756.23	-1.15172	1.15172	0.165636	-6.95334	3.56749e-12	8.12651e-11
ENSG00000187801.15	ZFP69B	270.803	1.15143	1.15143	0.267366	4.30658	1.65796e-05	0.00011889
ENSG00000164627.18	KIF6	174.038	-1.15132	1.15132	0.239906	-4.79906	1.59413e-06	1.42937e-05
ENSG00000169282.17	KCNAB1	1749.45	1.14981	1.14981	0.197525	5.8211	5.84632e-09	8.18485e-08
ENSG00000112149.10	CD83	1183.46	1.14892	1.14892	0.19759	5.81467	6.07553e-09	8.4694e-08
ENSG00000137959.16	IFI44L	7695.06	1.14833	1.14833	0.37789	3.03879	0.00237531	0.00964672
ENSG00000172667.11	ZMAT3	20436.4	1.1476	1.1476	0.354173	3.24021	0.00119441	0.00532553
ENSG00000169760.17	NLGN1	644.738	-1.14651	1.14651	0.206359	-5.55591	2.76165e-08	3.42268e-07
ENSG00000107372.13	ZFAND5	38009.9	-1.14567	1.14567	0.144037	-7.95401	1.80575e-15	5.97399e-14
ENSG00000167536.14	DHRS13	604.952	-1.1453	1.1453	0.213509	-5.36419	8.13141e-08	9.26787e-07
ENSG00000174827.13	PDZK1	96.4312	-1.14428	1.14428	0.260671	-4.38974	1.13486e-05	8.44803e-05
ENSG00000160888.7	IER2	6170.4	1.1442	1.1442	0.170638	6.7054	2.00857e-11	4.08985e-10
ENSG00000065534.18	MYLK	29143	1.1436	1.1436	0.205192	5.57333	2.49914e-08	3.12584e-07
ENSG00000166816.14	LDHD	846.17	-1.1435	1.1435	0.196145	-5.82988	5.54686e-09	7.79236e-08
ENSG00000110237.4	ARHGEF17	12400.1	1.14343	1.14343	0.121408	9.41807	4.59474e-21	2.8173e-19
ENSG00000121310.17	ECHDC2	3814.55	-1.14313	1.14313	0.168171	-6.79744	1.06497e-11	2.23837e-10
ENSG00000184731.6	FAM110C	208.391	1.14114	1.14114	0.292066	3.90713	9.33974e-05	0.000559219
ENSG00000177181.15	RIMKLA	449.21	-1.14044	1.14044	0.252615	-4.51453	6.34577e-06	5.01451e-05
ENSG00000151967.18	SCHIP1	1357.19	1.14007	1.14007	0.170722	6.67794	2.42323e-11	4.89145e-10
ENSG00000134202.10	GSTM3	7797.54	-1.13944	1.13944	0.145294	-7.84229	4.42389e-15	1.39833e-13
ENSG00000105426.16	PTPRS	20178	-1.13917	1.13917	0.186885	-6.09555	1.09063e-09	1.68769e-08
ENSG00000151835.16	SACS	6915.21	1.139	1.139	0.214728	5.30438	1.13054e-07	1.24588e-06
ENSG00000100031.19	GGT1	404.731	-1.13898	1.13898	0.436175	-2.6113	0.00901997	0.0297504
ENSG00000103855.18	CD276	9471.04	1.137	1.137	0.0922688	12.3227	6.83666e-35	1.44813e-32
ENSG00000163644.15	PPM1K	8995.91	-1.13655	1.13655	0.218162	-5.20964	1.89207e-07	2.01172e-06
ENSG00000125753.14	VASP	5443.82	1.13649	1.13649	0.143175	7.93779	2.05823e-15	6.7274e-14
ENSG00000158528.12	PPP1R9A	377.52	-1.13644	1.13644	0.268541	-4.23191	2.3172e-05	0.000161511
ENSG00000127863.15	TNFRSF19	13263.9	-1.13605	1.13605	0.165199	-6.87686	6.11865e-12	1.34676e-10
ENSG00000135744.8	AGT	15104.8	1.13562	1.13562	0.164808	6.89056	5.55737e-12	1.23153e-10
ENSG00000164294.14	GPX8	10311	1.13546	1.13546	0.110486	10.2769	8.95472e-25	7.93758e-23
ENSG00000196188.11	CTSE	544.43	-1.13519	1.13519	0.377015	-3.011	0.00260385	0.01045
ENSG00000026950.17	BTN3A1	4203.1	1.13451	1.13451	0.155251	7.30756	2.72034e-13	7.11037e-12
ENSG00000171847.10	FAM90A1	75.7159	1.13414	1.13414	0.336338	3.37203	0.000746164	0.00353674
ENSG00000169994.18	MYO7B	243.338	-1.13347	1.13347	0.470567	-2.40874	0.0160078	0.0484031
ENSG00000173926.6	2022-03-03	699.94	1.13347	1.13347	0.173187	6.54479	5.95774e-11	1.11948e-09
ENSG00000137474.22	MYO7A	3048.34	-1.13312	1.13312	0.20285	-5.58598	2.3238e-08	2.92673e-07
ENSG00000165617.14	DACT1	6906.21	1.13288	1.13288	0.211226	5.36335	8.16934e-08	9.29811e-07
ENSG00000170509.12	HSD17B13	266.287	-1.13223	1.13223	0.279551	-4.05019	5.1177e-05	0.000327075
ENSG00000129521.13	EGLN3	2159.84	-1.13098	1.13098	0.140462	-8.05188	8.15286e-16	2.83525e-14
ENSG00000172260.15	NEGR1	18439.9	-1.13006	1.13006	0.161786	-6.98494	2.84986e-12	6.62125e-11
ENSG00000135919.13	SERPINE2	48474.4	1.12944	1.12944	0.219707	5.14068	2.73741e-07	2.84015e-06
ENSG00000224383.7	PRR29	553.526	1.12914	1.12914	0.299107	3.77503	0.000159985	0.000899159
ENSG00000146674.15	IGFBP3	40667.6	1.12913	1.12913	0.233282	4.84019	1.29717e-06	1.18393e-05
ENSG00000091129.20	NRCAM	2149.1	-1.12903	1.12903	0.200011	-5.64485	1.65321e-08	2.12985e-07
ENSG00000224389.9	C4B	16934	1.12777	1.12777	0.180241	6.25702	3.92392e-10	6.49078e-09
ENSG00000174332.5	GLIS1	1305.94	-1.12737	1.12737	0.212818	-5.29733	1.1751e-07	1.29237e-06
ENSG00000147421.18	HMBOX1	1857.93	-1.12625	1.12625	0.2401	-4.69075	2.72209e-06	2.31384e-05
ENSG00000165507.8	DEPP1	60669.5	-1.12416	1.12416	0.213874	-5.25615	1.47103e-07	1.5907e-06
ENSG00000164188.8	RANBP3L	3211.51	-1.12412	1.12412	0.291139	-3.8611	0.000112876	0.000661758
ENSG00000143768.13	LEFTY2	345.587	1.12395	1.12395	0.378927	2.96615	0.00301556	0.0118202
ENSG00000272398.6	CD24	5102.77	-1.12386	1.12386	0.307741	-3.65199	0.00026022	0.00138337
ENSG00000143226.13	FCGR2A	20668.6	1.12374	1.12374	0.175142	6.41617	1.39741e-10	2.48547e-09
ENSG00000184515.11	BEX5	321.808	-1.12286	1.12286	0.248836	-4.51245	6.40834e-06	5.05416e-05
ENSG00000171621.14	SPSB1	3741.74	1.12245	1.12245	0.132709	8.45799	2.72019e-17	1.15237e-15
ENSG00000185813.10	PCYT2	3651.45	-1.12087	1.12087	0.14006	-8.00282	1.21598e-15	4.11466e-14
ENSG00000169083.17	AR	7313.89	-1.12067	1.12067	0.194042	-5.77538	7.67776e-09	1.0523e-07
ENSG00000089692.9	LAG3	102.588	1.12035	1.12035	0.404285	2.7712	0.00558497	0.0199062
ENSG00000085276.18	MECOM	9843.71	-1.11997	1.11997	0.16296	-6.87267	6.30131e-12	1.38324e-10
ENSG00000278299.5	TBC1D3C	60.669	-1.11869	1.11869	0.341948	-3.27152	0.00106971	0.00485041
ENSG00000179314.14	WSCD1	430.891	1.11851	1.11851	0.26001	4.3018	1.69416e-05	0.000121086
ENSG00000187955.12	COL14A1	119797	1.11807	1.11807	0.160575	6.96291	3.33326e-12	7.65712e-11
ENSG00000165029.16	ABCA1	12688.7	-1.11806	1.11806	0.239536	-4.66761	3.04724e-06	2.55924e-05
ENSG00000101134.11	DOK5	1674.42	1.11773	1.11773	0.154312	7.24331	4.3786e-13	1.1176e-11
ENSG00000110092.3	CCND1	27564.9	1.11618	1.11618	0.0842824	13.2433	4.93247e-40	1.60897e-37
ENSG00000174876.16	AMY1B	42.504	-1.11516	1.11516	0.375613	-2.96892	0.0029885	0.0117367
ENSG00000064666.15	CNN2	10831.5	1.11434	1.11434	0.132217	8.42812	3.5127e-17	1.46205e-15
ENSG00000129467.13	ADCY4	3021	-1.11432	1.11432	0.229239	-4.86096	1.16816e-06	1.07581e-05
ENSG00000127399.15	LRRC61	249.558	-1.11323	1.11323	0.302724	-3.67737	0.00023565	0.00126805
ENSG00000085662.14	AKR1B1	18263.9	-1.11169	1.11169	0.172961	-6.4274	1.29805e-10	2.33163e-09
ENSG00000083067.22	TRPM3	1134.05	-1.11167	1.11167	0.217295	-5.11596	3.12144e-07	3.21001e-06
ENSG00000280987.4	MATR3	4528.86	1.1114	1.1114	0.389471	2.85362	0.00432248	0.0160629
ENSG00000164604.12	GPR85	423.602	1.10984	1.10984	0.267104	4.15508	3.25169e-05	0.000218521
ENSG00000184156.17	KCNQ3	461.999	1.10973	1.10973	0.338301	3.28029	0.00103701	0.00472185
ENSG00000168779.19	SHOX2	98.5807	1.1086	1.1086	0.368212	3.01078	0.00260581	0.0104553
ENSG00000198157.10	HMGN5	5072.07	-1.10737	1.10737	0.162051	-6.83345	8.28981e-12	1.78138e-10
ENSG00000113916.18	BCL6	14820.7	-1.10699	1.10699	0.128957	-8.58415	9.15096e-18	4.06681e-16
ENSG00000181291.7	TMEM132E	1862.53	1.10693	1.10693	0.229898	4.81488	1.47288e-06	1.32795e-05
ENSG00000141431.12	ASXL3	502.882	-1.10653	1.10653	0.246557	-4.48791	7.1926e-06	5.61029e-05
ENSG00000117228.10	GBP1	5209.63	1.10581	1.10581	0.156779	7.0533	1.74728e-12	4.13616e-11
ENSG00000101384.12	JAG1	23862.7	1.10564	1.10564	0.155595	7.10587	1.19564e-12	2.8933e-11
ENSG00000038945.15	MSR1	20932.5	1.10494	1.10494	0.220313	5.01531	5.29489e-07	5.24345e-06
ENSG00000163806.16	SPDYA	78.0391	-1.10466	1.10466	0.349581	-3.15996	0.00157789	0.00679215
ENSG00000175643.10	RMI2	194.459	1.10442	1.10442	0.257537	4.28841	1.79958e-05	0.000127836
ENSG00000152953.13	STK32B	570.523	1.10424	1.10424	0.160138	6.89556	5.36531e-12	1.19221e-10
ENSG00000132640.15	BTBD3	10290.7	-1.10417	1.10417	0.140304	-7.86983	3.5512e-15	1.14016e-13
ENSG00000168386.18	FILIP1L	22512.6	1.10325	1.10325	0.167593	6.58289	4.61388e-11	8.85323e-10
ENSG00000183486.13	MX2	5142.55	1.10275	1.10275	0.194166	5.67946	1.35124e-08	1.75747e-07
ENSG00000156103.16	MMP16	1704.18	1.10267	1.10267	0.320348	3.4421	0.000577207	0.00281274
ENSG00000189320.9	FAM180A	1429.29	1.10266	1.10266	0.17423	6.32876	2.47146e-10	4.22976e-09
ENSG00000162817.7	C1orf115	2858.89	-1.10258	1.10258	0.169502	-6.5048	7.77989e-11	1.44357e-09
ENSG00000183091.19	NEB	242.321	-1.10244	1.10244	0.297161	-3.70991	0.000207337	0.00113213
ENSG00000106571.14	GLI3	2187.65	1.10177	1.10177	0.171467	6.42552	1.31416e-10	2.35797e-09
ENSG00000138835.22	RGS3	11260.5	1.10156	1.10156	0.135592	8.12407	4.50797e-16	1.60535e-14
ENSG00000105357.17	MYH14	3724.51	-1.10154	1.10154	0.125657	-8.76621	1.84773e-18	8.68488e-17
ENSG00000139112.11	GABARAPL1	16089.9	-1.10088	1.10088	0.0912086	-12.0699	1.52335e-33	2.8493e-31
ENSG00000017483.15	SLC38A5	201.583	1.10057	1.10057	0.356783	3.08471	0.00203751	0.00842803
ENSG00000157510.14	AFAP1L1	4908.78	-1.10021	1.10021	0.134753	-8.16462	3.22445e-16	1.16609e-14
ENSG00000137936.18	BCAR3	4363.04	-1.09888	1.09888	0.162521	-6.76145	1.36615e-11	2.84572e-10
ENSG00000048540.15	LMO3	3289.54	-1.09847	1.09847	0.256956	-4.27492	1.91206e-05	0.000135061
ENSG00000188290.10	HES4	2132.15	1.09812	1.09812	0.289272	3.79615	0.000146961	0.000834294
ENSG00000164344.16	KLKB1	133.76	-1.09781	1.09781	0.36417	-3.01455	0.00257364	0.0103389
ENSG00000160999.10	SH2B2	149.07	1.09724	1.09724	0.338532	3.24117	0.0011904	0.00531202
ENSG00000162599.17	NFIA	25263.8	-1.09695	1.09695	0.164819	-6.65547	2.82403e-11	5.61706e-10
ENSG00000144648.16	ACKR2	459.666	-1.09658	1.09658	0.387646	-2.82882	0.00467207	0.0171201
ENSG00000141293.16	SKAP1	202.929	1.09605	1.09605	0.414014	2.64737	0.00811216	0.0272578
ENSG00000177989.13	ODF3B	1568.8	1.09597	1.09597	0.233768	4.68826	2.75534e-06	2.33817e-05
ENSG00000196912.12	ANKRD36B	3801.57	-1.09543	1.09543	0.328941	-3.33015	0.00086798	0.00403787
ENSG00000065485.20	PDIA5	2195.93	1.0951	1.0951	0.0986564	11.1002	1.25225e-28	1.54728e-26
ENSG00000099204.20	ABLIM1	32142.5	-1.09481	1.09481	0.13335	-8.21003	2.21124e-16	8.15959e-15
ENSG00000204131.9	NHSL2	2218.98	1.09307	1.09307	0.170574	6.40817	1.47281e-10	2.61103e-09
ENSG00000177483.11	RBM44	186.952	-1.09281	1.09281	0.235559	-4.63923	3.49712e-06	2.89386e-05
ENSG00000119711.12	ALDH6A1	6806.76	-1.09259	1.09259	0.16991	-6.43041	1.27257e-10	2.2909e-09
ENSG00000159251.7	ACTC1	808.011	1.08948	1.08948	0.331879	3.28278	0.00102791	0.00468454
ENSG00000136574.17	GATA4	11682.7	-1.08948	1.08948	0.142597	-7.64028	2.16753e-14	6.36981e-13
ENSG00000111837.11	MAK	142.583	-1.08896	1.08896	0.384279	-2.83378	0.00460007	0.0169171
ENSG00000115107.20	STEAP3	6455.78	1.08878	1.08878	0.18593	5.85583	4.74619e-09	6.76386e-08
ENSG00000173175.14	ADCY5	1497.12	1.08769	1.08769	0.240706	4.51873	6.22112e-06	4.92795e-05
ENSG00000221955.10	SLC12A8	281.698	1.08726	1.08726	0.243724	4.46103	8.15664e-06	6.28412e-05
ENSG00000185745.10	IFIT1	7096.69	1.08649	1.08649	0.249874	4.34815	1.37288e-05	0.000100321
ENSG00000185920.15	PTCH1	2583.58	-1.08581	1.08581	0.158085	-6.86852	6.48698e-12	1.42017e-10
ENSG00000139410.15	SDSL	497.938	1.08533	1.08533	0.30998	3.5013	0.000462997	0.00231286
ENSG00000204482.10	LST1	869.062	1.08408	1.08408	0.249882	4.33835	1.43556e-05	0.000104527
ENSG00000282608.1	ADORA3	2152.26	-1.08404	1.08404	0.271778	-3.98869	6.64385e-05	0.000412282
ENSG00000100345.21	MYH9	148091	1.08396	1.08396	0.148508	7.299	2.89918e-13	7.55363e-12
ENSG00000142871.17	CCN1	62014.9	1.08319	1.08319	0.177658	6.09709	1.08013e-09	1.67462e-08
ENSG00000164035.10	EMCN	15000	-1.0825	1.0825	0.234298	-4.62017	3.83421e-06	3.15838e-05
ENSG00000130037.4	KCNA5	214.238	1.08225	1.08225	0.42973	2.51846	0.0117871	0.0372067
ENSG00000119699.7	TGFB3	8504.2	1.08216	1.08216	0.205246	5.27253	1.34557e-07	1.46504e-06
ENSG00000136010.14	ALDH1L2	4603.17	1.08212	1.08212	0.18486	5.8537	4.80746e-09	6.83607e-08
ENSG00000075213.11	SEMA3A	3637.32	1.08191	1.08191	0.234645	4.61084	4.01039e-06	3.29187e-05
ENSG00000170017.12	ALCAM	8167.57	1.08169	1.08169	0.165952	6.5181	7.12018e-11	1.32872e-09
ENSG00000110492.15	MDK	4132.56	1.08115	1.08115	0.253362	4.26723	1.97914e-05	0.000139498
ENSG00000185267.10	CDNF	242.091	-1.08115	1.08115	0.30104	-3.59137	0.000328949	0.00170377
ENSG00000079215.14	SLC1A3	6820.46	-1.08064	1.08064	0.199261	-5.42325	5.85243e-08	6.8035e-07
ENSG00000170271.11	FAXDC2	14542.8	-1.08008	1.08008	0.157338	-6.8647	6.66294e-12	1.45479e-10
ENSG00000087303.18	NID2	4460.92	1.07922	1.07922	0.182127	5.92566	3.11041e-09	4.57446e-08
ENSG00000117090.15	SLAMF1	152.002	1.07849	1.07849	0.348943	3.09074	0.00199657	0.00828179
ENSG00000156574.9	NODAL	68.9727	-1.0781	1.0781	0.440759	-2.44601	0.0144448	0.0442681
ENSG00000113555.5	PCDH12	4374.66	1.078	1.078	0.143733	7.49997	6.38329e-14	1.79193e-12
ENSG00000009724.16	MASP2	233.201	-1.07766	1.07766	0.283965	-3.79504	0.000147617	0.000837438
ENSG00000113140.11	SPARC	549925	1.07636	1.07636	0.150854	7.13507	9.67369e-13	2.35489e-11
ENSG00000185507.21	IRF7	1667.2	1.07593	1.07593	0.224624	4.7899	1.66864e-06	1.48962e-05
ENSG00000203952.9	CCDC160	105.301	-1.07569	1.07569	0.321877	-3.34192	0.000832016	0.00388831
ENSG00000137831.15	UACA	36190	1.07442	1.07442	0.182871	5.87528	4.22135e-09	6.09294e-08
ENSG00000078070.13	MCCC1	3038.13	-1.07385	1.07385	0.152071	-7.06151	1.64699e-12	3.92726e-11
ENSG00000149591.16	TAGLN	141473	1.07359	1.07359	0.141928	7.56431	3.89919e-14	1.11768e-12
ENSG00000136250.11	AOAH	1310.39	1.07329	1.07329	0.264913	4.05147	5.08967e-05	0.000325539
ENSG00000118503.15	TNFAIP3	5159.27	1.07269	1.07269	0.18323	5.8543	4.79014e-09	6.81738e-08
ENSG00000132819.17	RBM38	876.265	1.07205	1.07205	0.207844	5.15792	2.49704e-07	2.59737e-06
ENSG00000110721.12	CHKA	1788.48	-1.07153	1.07153	0.143387	-7.47299	7.83933e-14	2.16344e-12
ENSG00000161640.15	SIGLEC11	270.862	-1.07128	1.07128	0.312805	-3.42477	0.000615327	0.00297098
ENSG00000188707.6	ZBED6CL	407.635	-1.07029	1.07029	0.283142	-3.78005	0.000156796	0.000883669
ENSG00000111816.8	FRK	1359.29	1.07013	1.07013	0.233652	4.58002	4.64936e-06	3.77844e-05
ENSG00000160211.18	G6PD	4983.5	-1.06999	1.06999	0.162915	-6.5678	5.10644e-11	9.72968e-10
ENSG00000162526.7	TSSK3	251.294	-1.06993	1.06993	0.240056	-4.45699	8.31202e-06	6.38272e-05
ENSG00000120837.8	NFYB	13049.2	-1.06872	1.06872	0.1258	-8.49537	1.97298e-17	8.46826e-16
ENSG00000109472.14	CPE	5452.72	1.06781	1.06781	0.143521	7.44006	1.00643e-13	2.75879e-12
ENSG00000130005.12	GAMT	1374.96	1.06778	1.06778	0.200211	5.33328	9.64541e-08	1.07899e-06
ENSG00000197119.13	SLC25A29	3513.61	-1.06767	1.06767	0.246162	-4.33728	1.44257e-05	0.00010499
ENSG00000197584.12	KCNMB2	51.7334	1.06695	1.06695	0.431683	2.4716	0.013451	0.0417082
ENSG00000008513.16	ST3GAL1	18736.6	-1.06641	1.06641	0.127954	-8.33431	7.79516e-17	3.06359e-15
ENSG00000118689.15	FOXO3	33886.2	-1.0664	1.0664	0.161008	-6.62328	3.51314e-11	6.85399e-10
ENSG00000153707.17	PTPRD	3003.75	1.06611	1.06611	0.236655	4.50493	6.63946e-06	5.22129e-05
ENSG00000112837.17	TBX18	4044.22	1.06573	1.06573	0.234093	4.55258	5.29927e-06	4.24723e-05
ENSG00000184702.20	2022-09-05	2923.67	1.06371	1.06371	0.153166	6.94485	3.78868e-12	8.58241e-11
ENSG00000112414.14	ADGRG6	1332.17	-1.06367	1.06367	0.177857	-5.98049	2.22471e-09	3.3289e-08
ENSG00000158747.14	NBL1	23657.8	1.06349	1.06349	0.195716	5.43385	5.51512e-08	6.42971e-07
ENSG00000184905.9	TCEAL2	3840.64	-1.06328	1.06328	0.191064	-5.56508	2.62033e-08	3.2674e-07
ENSG00000162711.17	NLRP3	1110.85	1.06259	1.06259	0.217645	4.8822	1.04909e-06	9.72747e-06
ENSG00000072133.11	RPS6KA6	638.521	-1.06236	1.06236	0.167933	-6.3261	2.51427e-10	4.28951e-09
ENSG00000159388.6	BTG2	39748.5	-1.06196	1.06196	0.235579	-4.50787	6.54802e-06	5.15684e-05
ENSG00000175592.8	FOSL1	322.637	1.06187	1.06187	0.344882	3.07894	0.0020774	0.00856914
ENSG00000136160.17	EDNRB	7936.18	-1.06181	1.06181	0.219	-4.84847	1.24416e-06	1.14194e-05
ENSG00000005189.19	REXO5	360.262	-1.06108	1.06108	0.419508	-2.52934	0.0114278	0.0363259
ENSG00000124466.9	LYPD3	220.693	1.06092	1.06092	0.244523	4.33875	1.43296e-05	0.000104384
ENSG00000168004.9	PLAAT5	531.294	-1.0586	1.0586	0.286565	-3.6941	0.000220665	0.0011957
ENSG00000132122.12	SPATA6	2776.16	-1.05854	1.05854	0.169638	-6.23999	4.37586e-10	7.19458e-09
ENSG00000146555.19	SDK1	663.997	1.05821	1.05821	0.227371	4.65411	3.25389e-06	2.71463e-05
ENSG00000141574.7	SECTM1	1488.36	1.05812	1.05812	0.201106	5.26149	1.42892e-07	1.55164e-06
ENSG00000018236.15	CNTN1	2767.8	-1.05789	1.05789	0.262834	-4.02493	5.69921e-05	0.000359451
ENSG00000153904.20	DDAH1	6917.17	1.05775	1.05775	0.108047	9.78977	1.24582e-22	8.91199e-21
ENSG00000079337.16	RAPGEF3	2087.53	-1.0567	1.0567	0.24963	-4.23306	2.30533e-05	0.000160752
ENSG00000160593.18	JAML	1413.05	1.05657	1.05657	0.295458	3.57603	0.000348846	0.00179429
ENSG00000225830.13	ERCC6	2630.09	1.05592	1.05592	0.159141	6.63512	3.24229e-11	6.3713e-10
ENSG00000111981.5	ULBP1	125.781	1.05466	1.05466	0.426023	2.4756	0.0133013	0.0413071
ENSG00000183048.12	SLC25A10	468.35	-1.05374	1.05374	0.236341	-4.45856	8.25138e-06	6.34812e-05
ENSG00000075391.16	RASAL2	6646.9	1.05363	1.05363	0.214262	4.91747	8.76714e-07	8.23212e-06
ENSG00000116962.15	NID1	13191.8	1.05297	1.05297	0.183802	5.72881	1.0114e-08	1.35434e-07
ENSG00000171495.17	MROH2B	66.7073	-1.05248	1.05248	0.354532	-2.96864	0.00299123	0.0117446
ENSG00000072210.18	ALDH3A2	19417.5	-1.05158	1.05158	0.119917	-8.7693	1.79788e-18	8.47497e-17
ENSG00000170088.14	TMEM192	6471.04	-1.05133	1.05133	0.104944	-10.0179	1.27113e-23	9.9197e-22
ENSG00000118985.16	ELL2	14598.4	-1.05097	1.05097	0.124147	-8.46553	2.55e-17	1.08308e-15
ENSG00000185614.5	INKA1	437.408	1.04811	1.04811	0.27466	3.81601	0.000135629	0.000778815
ENSG00000165626.17	BEND7	1082.97	-1.04807	1.04807	0.165519	-6.33203	2.4196e-10	4.15407e-09
ENSG00000143153.12	ATP1B1	13392.9	-1.04788	1.04788	0.0916127	-11.4381	2.69703e-30	3.85864e-28
ENSG00000111319.13	SCNN1A	191.81	-1.04779	1.04779	0.345044	-3.03667	0.00239204	0.00969776
ENSG00000016391.11	CHDH	1094.5	-1.04682	1.04682	0.230584	-4.53989	5.6284e-06	4.48676e-05
ENSG00000185272.14	RBM11	125.652	-1.04657	1.04657	0.410677	-2.5484	0.0108219	0.0347109
ENSG00000007312.12	CD79B	554.21	1.04568	1.04568	0.365574	2.86038	0.0042313	0.0157707
ENSG00000091428.18	RAPGEF4	1545.18	-1.04549	1.04549	0.179884	-5.81204	6.17152e-09	8.59585e-08
ENSG00000133805.15	AMPD3	1041.02	1.04541	1.04541	0.280179	3.73123	0.00019055	0.00105031
ENSG00000091490.11	SEL1L3	2643.22	1.04539	1.04539	0.190678	5.48249	4.19369e-08	4.989e-07
ENSG00000135976.19	ANKRD36	5412.5	-1.04523	1.04523	0.403469	-2.5906	0.00958085	0.031259
ENSG00000198734.11	F5	11789.8	-1.04501	1.04501	0.223177	-4.68242	2.83514e-06	2.39839e-05
ENSG00000156273.16	BACH1	8140.37	1.0439	1.0439	0.165923	6.29149	3.14429e-10	5.27607e-09
ENSG00000214787.10	MS4A4E	256.931	-1.04368	1.04368	0.429179	-2.4318	0.015024	0.0458108
ENSG00000163815.6	CLEC3B	23736	-1.04322	1.04322	0.365992	-2.8504	0.00436647	0.016182
ENSG00000204257.15	HLA-DMA	8116.4	1.0431	1.0431	0.19651	5.30811	1.10765e-07	1.22563e-06
ENSG00000186462.8	NAP1L2	1707.59	-1.04272	1.04272	0.133496	-7.81083	5.68107e-15	1.78532e-13
ENSG00000115380.20	EFEMP1	205295	1.04255	1.04255	0.158815	6.56457	5.2184e-11	9.91982e-10
ENSG00000154553.15	PDLIM3	26195	1.04124	1.04124	0.153622	6.77796	1.21887e-11	2.5487e-10
ENSG00000107957.16	SH3PXD2A	10496.8	1.04123	1.04123	0.182437	5.70736	1.14745e-08	1.5203e-07
ENSG00000180354.16	MTURN	13207.5	-1.04106	1.04106	0.161723	-6.43729	1.21623e-10	2.19433e-09
ENSG00000143878.9	RHOB	57651.8	-1.04086	1.04086	0.211024	-4.93241	8.12229e-07	7.702e-06
ENSG00000157214.14	STEAP2	5286.84	1.03951	1.03951	0.198483	5.23728	1.62959e-07	1.74975e-06
ENSG00000100146.17	SOX10	834.257	-1.03882	1.03882	0.357283	-2.90757	0.00364248	0.0138289
ENSG00000170264.13	FAM161A	981.802	-1.03737	1.03737	0.205264	-5.05386	4.32964e-07	4.35098e-06
ENSG00000243710.7	CFAP57	253.464	-1.03672	1.03672	0.360955	-2.87216	0.00407675	0.0152469
ENSG00000095739.11	BAMBI	2766.84	-1.03663	1.03663	0.117395	-8.83032	1.04375e-18	5.06654e-17
ENSG00000206549.13	PRSS50	97.4166	-1.03663	1.03663	0.379142	-2.73415	0.00625425	0.0218946
ENSG00000183715.13	OPCML	256.713	1.03639	1.03639	0.382023	2.71289	0.00666994	0.0231117
ENSG00000114378.17	HYAL1	2223.1	-1.03604	1.03604	0.220725	-4.69379	2.68195e-06	2.28899e-05
ENSG00000145850.9	TIMD4	777.07	1.03571	1.03571	0.382665	2.70657	0.00679824	0.0234864
ENSG00000225828.1	FAM229A	244.938	-1.03562	1.03562	0.369701	-2.80124	0.0050907	0.0183774
ENSG00000076662.10	ICAM3	1008.57	1.03531	1.03531	0.255742	4.04828	5.15945e-05	0.000329356
ENSG00000141696.13	P3H4	3324.98	1.03511	1.03511	0.193611	5.34632	8.97628e-08	1.01247e-06
ENSG00000183386.10	FHL3	2034.56	1.03478	1.03478	0.0987198	10.482	1.04494e-25	9.96666e-24
ENSG00000103876.12	FAH	2248.26	-1.03455	1.03455	0.187878	-5.50651	3.66009e-08	4.41539e-07
ENSG00000104967.7	NOVA2	681.567	-1.0344	1.0344	0.214721	-4.81744	1.45411e-06	1.31295e-05
ENSG00000083444.17	PLOD1	16093.4	1.03424	1.03424	0.111938	9.23939	2.47906e-20	1.44923e-18
ENSG00000120457.12	KCNJ5	2017.61	1.03416	1.03416	0.24026	4.30434	1.67484e-05	0.000119915
ENSG00000170909.13	OSCAR	555.375	1.03375	1.03375	0.338158	3.05702	0.00223553	0.00915196
ENSG00000116678.19	LEPR	15259.2	-1.0333	1.0333	0.213246	-4.8456	1.26231e-06	1.156e-05
ENSG00000166979.13	EVA1C	3231.45	-1.03284	1.03284	0.158751	-6.50606	7.71484e-11	1.43477e-09
ENSG00000188993.3	LRRC66	163.408	-1.03213	1.03213	0.279698	-3.69016	0.000224113	0.00121317
ENSG00000157601.14	MX1	10815.1	1.02942	1.02942	0.247743	4.15518	3.25029e-05	0.000218517
ENSG00000028277.21	POU2F2	1655.76	1.02941	1.02941	0.202119	5.0931	3.52261e-07	3.58638e-06
ENSG00000119138.4	KLF9	44461.1	-1.02907	1.02907	0.173289	-5.93844	2.87739e-09	4.26251e-08
ENSG00000132424.16	PNISR	23496.8	-1.02881	1.02881	0.166325	-6.18556	6.18836e-10	9.95386e-09
ENSG00000081189.15	MEF2C	12347	1.0274	1.0274	0.150315	6.835	8.20078e-12	1.76457e-10
ENSG00000090924.15	PLEKHG2	3908.78	1.02701	1.02701	0.0877255	11.7071	1.17195e-31	1.83794e-29
ENSG00000130508.11	PXDN	28079	1.02566	1.02566	0.127968	8.01501	1.10124e-15	3.75757e-14
ENSG00000128536.16	CDHR3	144.399	-1.02539	1.02539	0.36851	-2.78252	0.00539382	0.0193263
ENSG00000149451.17	ADAM33	6090.49	-1.02523	1.02523	0.23892	-4.29111	1.77785e-05	0.000126347
ENSG00000183111.12	ARHGEF37	5077.18	-1.02446	1.02446	0.124257	-8.24466	1.65628e-16	6.22441e-15
ENSG00000119737.5	GPR75	131.35	-1.024	1.024	0.348695	-2.93666	0.00331763	0.0128133
ENSG00000105699.16	LSR	2020.3	-1.02299	1.02299	0.247846	-4.12754	3.66669e-05	0.000242513
ENSG00000170458.14	CD14	29849.6	1.02281	1.02281	0.204823	4.99361	5.92603e-07	5.78071e-06
ENSG00000135318.12	NT5E	12257.5	1.02151	1.02151	0.152875	6.68197	2.35744e-11	4.76454e-10
ENSG00000079385.22	CEACAM1	343.27	-1.02142	1.02142	0.370208	-2.75904	0.00579712	0.0205456
ENSG00000137809.17	ITGA11	15483.5	1.02108	1.02108	0.14397	7.09236	1.31846e-12	3.17638e-11
ENSG00000173621.9	LRFN4	1600.68	1.02104	1.02104	0.203567	5.01572	5.28362e-07	5.23547e-06
ENSG00000144136.11	SLC20A1	7655.29	1.02067	1.02067	0.115143	8.86441	7.69122e-19	3.77843e-17
ENSG00000085465.12	OVGP1	260.432	-1.02055	1.02055	0.244654	-4.17141	3.02723e-05	0.000205042
ENSG00000081985.11	IL12RB2	656.975	1.02004	1.02004	0.294004	3.46946	0.000521498	0.00257356
ENSG00000130396.20	AFDN	8988.38	-1.01962	1.01962	0.179273	-5.68752	1.289e-08	1.68459e-07
ENSG00000004948.15	CALCR	143.816	1.01858	1.01858	0.307853	3.30865	0.000937483	0.00432175
ENSG00000118557.15	PMFBP1	135.4	-1.01831	1.01831	0.414183	-2.45859	0.0139485	0.0430463
ENSG00000197165.11	SULT1A2	561.199	-1.01731	1.01731	0.27165	-3.74492	0.000180449	0.00100208
ENSG00000089225.19	TBX5	279.804	1.01727	1.01727	0.375552	2.70873	0.0067541	0.0233438
ENSG00000135439.11	AGAP2	485.308	1.017	1.017	0.252381	4.02963	5.58646e-05	0.000353433
ENSG00000169218.14	RSPO1	1433.76	-1.01623	1.01623	0.224957	-4.51741	6.25997e-06	4.95391e-05
ENSG00000131459.13	GFPT2	4123.45	1.01575	1.01575	0.209114	4.85742	1.18926e-06	1.09463e-05
ENSG00000135426.16	TESPA1	206.71	1.01535	1.01535	0.341325	2.97472	0.00293254	0.0115496
ENSG00000164070.12	HSPA4L	2152.51	1.01534	1.01534	0.246084	4.12599	3.69141e-05	0.000243852
ENSG00000143127.13	ITGA10	10182.3	-1.01524	1.01524	0.126464	-8.0279	9.91545e-16	3.40465e-14
ENSG00000118777.12	ABCG2	600.731	1.01454	1.01454	0.230071	4.40968	1.03524e-05	7.77026e-05
ENSG00000140853.15	NLRC5	2609.82	1.01418	1.01418	0.154605	6.55981	5.38781e-11	1.01943e-09
ENSG00000169291.10	SHE	5263.41	-1.01367	1.01367	0.139445	-7.26932	3.61296e-13	9.30922e-12
ENSG00000001561.7	ENPP4	9299.53	-1.01345	1.01345	0.148655	-6.81744	9.26764e-12	1.97331e-10
ENSG00000187634.12	SAMD11	638.294	1.01297	1.01297	0.250259	4.04767	5.17293e-05	0.000330088
ENSG00000160062.15	ZBTB8A	6061.2	-1.01123	1.01123	0.157521	-6.41965	1.36591e-10	2.43475e-09
ENSG00000104432.14	IL7	1183.72	1.01084	1.01084	0.176043	5.74197	9.35787e-09	1.26138e-07
ENSG00000119703.14	ZC2HC1C	196.761	-1.01054	1.01054	0.267508	-3.77761	0.000158343	0.000890849
ENSG00000213949.9	ITGA1	36781.6	1.01026	1.01026	0.238249	4.24035	2.23173e-05	0.00015582
ENSG00000042980.12	ADAM28	1458.5	1.01015	1.01015	0.249038	4.0562	4.98774e-05	0.000319772
ENSG00000104974.11	LILRA1	172.312	1.00888	1.00888	0.326238	3.09247	0.001985	0.0082443
ENSG00000155265.11	GOLGA7B	719.643	1.00825	1.00825	0.350622	2.87561	0.00403248	0.015116
ENSG00000239672.7	NME1	2231.19	1.00671	1.00671	0.312991	3.21642	0.001298	0.00571235
ENSG00000033800.13	PIAS1	12415.5	-1.00587	1.00587	0.177824	-5.65657	1.54431e-08	1.99586e-07
ENSG00000007866.21	TEAD3	2407.4	1.00519	1.00519	0.145934	6.88797	5.65945e-12	1.25075e-10
ENSG00000073910.21	FRY	7454.73	1.00497	1.00497	0.199278	5.04306	4.58146e-07	4.57865e-06
ENSG00000164430.16	CGAS	866.817	1.00408	1.00408	0.13426	7.47865	7.50878e-14	2.08279e-12
ENSG00000010319.6	SEMA3G	1801.75	-1.00335	1.00335	0.204382	-4.90918	9.146e-07	8.5583e-06
ENSG00000106025.8	TSPAN12	3331.46	-1.00333	1.00333	0.181597	-5.52504	3.29419e-08	4.01556e-07
ENSG00000106624.11	AEBP1	248785	1.00321	1.00321	0.0880905	11.3884	4.77893e-30	6.6619e-28
ENSG00000244694.7	PTCHD4	801.844	1.00278	1.00278	0.19572	5.12354	2.9985e-07	3.09333e-06
ENSG00000152583.12	SPARCL1	278627	-1.00195	1.00195	0.101618	-9.85993	6.20904e-23	4.64539e-21
ENSG00000163145.12	C1QTNF7	1919.84	1.0019	1.0019	0.256709	3.90285	9.50662e-05	0.000567752
ENSG00000188580.14	NKAIN2	219.33	-1.00178	1.00178	0.333532	-3.00355	0.00266849	0.0106622
ENSG00000134817.10	APLNR	5039.51	1.00158	1.00158	0.216725	4.62145	3.81064e-06	3.14055e-05
