# Supplementary material for: Differential expression profiles and functional analysis of long non-coding RNAs in calcific aortic valve disease
Source: BMC Cardiovasc Disord. 2023 Jun 27;23:326. doi: 10.1186/s12872-023-03311-x (PMC10294343; doi:10.1186/s12872-023-03311-x)
Supplement: Supplementary file 4 — Supplementary Material 4 [file 12872_2023_3311_MOESM4_ESM.xlsx]

## Sheet: del
Differential Expression Proﬁles and Functional Analysis of Long Non-coding RNAs in Calcific Aortic Valve Disease
Guang-Yuan Song1*,Xu-Nan Guo1,Jing Yao1,Zhi-Nan Lu1,Jia-Hong Xie1,Fang wu2,Jing He1,Zhao-Lin Fu1,Jie Han2*
1Interventional Center of Valvular Heart Disease, Beijing Anzhen Hospital Affiliated to Capital Medical University, Beijing, China
2Department of Cardiac Surgery, Beijing Anzhen Hospital Affiliated to Capital Medical University, Beijing, China
* Co-Correspondence author: Guang-Yuan Song, email: songgy_anzhen@vip.163.com, Jie Han, email:drhanjie@163.com
Table S2. Differential expressed lncRNAs
gene ID	gene name	baseMean	log2FoldChange	Abs log2FoldChange	lfcSE	stat	pvalue	padj
MSTRG.39342		87.0529	-9.8348	9.8348	2.213	-4.44411	8.82584e-06	0.000210958
MSTRG.26064		49.9695	9.25767	9.25767	2.1364	4.33331	1.46885e-05	0.000319859
MSTRG.41599		37.0416	8.82557	8.82557	1.00037	8.82227	1.12161e-18	3.31764e-16
MSTRG.61873		34.1292	8.7084	8.7084	1.06616	8.16804	3.13436e-16	6.35739e-14
MSTRG.46572	HAGLR	53.3627	8.18088	8.18088	1.21806	6.7163	1.86393e-11	1.59422e-09
MSTRG.80055		21.8349	8.0637	8.0637	1.61404	4.99598	5.85367e-07	1.96944e-05
MSTRG.88982		24.0411	-7.97845	7.97845	1.22382	-6.51932	7.06255e-11	5.69739e-09
MSTRG.75410		22.278	-7.86853	7.86853	1.41375	-5.5657	2.61101e-08	1.18061e-06
MSTRG.7912		17.6175	7.7542	7.7542	1.01781	7.61851	2.56618e-14	3.57202e-12
MSTRG.51581		17.4717	7.74236	7.74236	1.62465	4.76555	1.88339e-06	5.43505e-05
ENSG00000273415.3	AP000904.1	17.4261	7.73835	7.73835	1.26002	6.14143	8.17823e-10	5.27793e-08
MSTRG.28826		20.2657	7.66419	7.66419	1.01437	7.55564	4.16814e-14	5.69031e-12
MSTRG.42483		18.8564	-7.62798	7.62798	1.2463	-6.12051	9.32778e-10	5.80859e-08
MSTRG.84768		18.6381	-7.61192	7.61192	1.24711	-6.10365	1.03675e-09	6.39993e-08
MSTRG.75408	AC005999.2	18.5179	-7.60176	7.60176	1.23259	-6.16732	6.94559e-10	4.65158e-08
MSTRG.18028	AC121757.1	15.2399	7.54544	7.54544	0.928673	8.12497	4.47458e-16	8.82362e-14
MSTRG.51389	LINC01423	14.417	7.46375	7.46375	1.29067	5.78287	7.34352e-09	3.75048e-07
MSTRG.85239		14.0933	7.43213	7.43213	1.64072	4.5298	5.90397e-06	0.000147061
MSTRG.51496	AP001434.1	13.7923	7.40335	7.40335	0.946921	7.81834	5.3526e-15	8.44402e-13
MSTRG.50021	SLC12A5-AS1	40.5243	7.32781	7.32781	0.879088	8.3357	7.70386e-17	1.65726e-14
MSTRG.56145	AC106712.1	12.8165	7.29508	7.29508	1.66092	4.39219	1.12216e-05	0.000254513
ENSG00000233208.6	LINC00642	12.8095	7.29432	7.29432	1.51191	4.82457	1.40307e-06	4.18505e-05
MSTRG.18951	AC027288.3	12.79	7.29076	7.29076	1.14895	6.34561	2.21539e-10	1.60297e-08
MSTRG.1558	AL139158.2	11.7454	7.16831	7.16831	1.1482	6.24306	4.29095e-10	2.95742e-08
MSTRG.81687	AC103718.1	11.6345	7.15645	7.15645	1.2892	5.55109	2.83895e-08	1.26753e-06
MSTRG.58416	AC007953.1	11.4742	7.13535	7.13535	1.28477	5.55381	2.79514e-08	1.25587e-06
MSTRG.41282	AC010327.4	11.2706	7.10917	7.10917	1.90647	3.72897	0.000192261	0.00288554
MSTRG.58124		12.8622	-7.07545	7.07545	1.28993	-5.48512	4.13182e-08	1.7995e-06
MSTRG.35810	SCAT1	10.8421	7.05508	7.05508	1.10987	6.35667	2.06172e-10	1.50888e-08
MSTRG.81475	AC037486.1	12.2431	-7.00453	7.00453	1.68077	-4.16744	3.08038e-05	0.000615989
MSTRG.86787	MIR222HG	59.7631	6.93413	6.93413	2.13811	3.24312	0.0011823	0.0125271
MSTRG.68217	AC016573.1	11.5901	-6.92514	6.92514	1.68768	-4.10335	4.07204e-05	0.000779175
MSTRG.32545	LINC01996	11.4553	-6.90884	6.90884	1.2983	-5.32144	1.02948e-07	4.22442e-06
MSTRG.80501	AC015522.1	11.3107	-6.89	6.89	1.95422	-3.5257	0.000422359	0.00561304
MSTRG.63177	AC080188.1	9.668	6.88715	6.88715	1.48294	4.64426	3.413e-06	9.21251e-05
ENSG00000243742.5	RPLP0P2	9.16838	6.81313	6.81313	1.55027	4.39479	1.10881e-05	0.00025229
MSTRG.36250	DCXR-DT	23.9465	-6.80511	6.80511	1.44042	-4.72439	2.30807e-06	6.47629e-05
MSTRG.35511	AC002546.1	19.4636	-6.79298	6.79298	1.08699	-6.24934	4.12181e-10	2.8687e-08
MSTRG.86716	LINC01283	8.85418	6.76165	6.76165	1.74874	3.86658	0.000110372	0.00181373
MSTRG.62281	AC097462.3	8.80082	6.75329	6.75329	1.95852	3.44815	0.000564432	0.00706886
MSTRG.20516	ADGRD1-AS1	9.96743	-6.70736	6.70736	2.0006	-3.35268	0.000800329	0.00925331
MSTRG.57280	AC016931.1	9.48897	-6.63677	6.63677	1.72313	-3.85157	0.000117361	0.00190651
MSTRG.9399	ANK3-DT	7.92413	6.60101	6.60101	1.53055	4.31285	1.61166e-05	0.000346701
MSTRG.64959		159.033	6.47518	6.47518	2.36073	2.74288	0.00609037	0.0443896
MSTRG.84094		8.42063	-6.46496	6.46496	1.97984	-3.26539	0.00109312	0.0118837
MSTRG.6868	LINC01705	7.03564	6.42775	6.42775	1.78715	3.59665	0.000322342	0.0044347
MSTRG.55600	SAMMSON	6.79444	6.38019	6.38019	1.80487	3.53498	0.000407806	0.005452
MSTRG.19397		7.89344	-6.37178	6.37178	2.03075	-3.13765	0.00170307	0.0166301
MSTRG.34436	RUNDC3A-AS1	6.63019	6.34318	6.34318	1.80097	3.5221	0.000428147	0.00565999
MSTRG.68219		17.4292	-6.34112	6.34112	1.2628	-5.0215	5.12704e-07	1.7583e-05
MSTRG.75408		9.37123	-6.3195	6.3195	1.30141	-4.8559	1.1984e-06	3.667e-05
MSTRG.80418	AC232323.2	45.3736	6.3193	6.3193	0.901137	7.01259	2.33945e-12	2.40692e-10
MSTRG.73403	FNDC1-IT1	6.40342	6.29476	6.29476	2.02861	3.10299	0.00191575	0.0182304
MSTRG.12656	BBOX1-AS1	6.40199	6.29434	6.29434	2.04931	3.07144	0.00213027	0.0197684
MSTRG.23751		7.19346	-6.23769	6.23769	2.08209	-2.99587	0.00273659	0.023925
MSTRG.34883	AC005920.1	7.1834	-6.2349	6.2349	1.57125	-3.96812	7.24419e-05	0.00128566
MSTRG.20746	LINC00463	7.15331	-6.2288	6.2288	2.05014	-3.03823	0.0023797	0.0215213
MSTRG.24606	AL049835.1	6.91939	-6.18107	6.18107	1.41533	-4.36723	1.25834e-05	0.00028003
ENSG00000260750.6	AC092720.1	6.90095	-6.17711	6.17711	1.78202	-3.46636	0.000527553	0.00672049
MSTRG.66033	AC099509.1	5.79153	6.14749	6.14749	1.83015	3.359	0.000782242	0.00911731
MSTRG.60508	LINC01618	5.72747	6.13413	6.13413	1.84343	3.32756	0.000876102	0.00993523
MSTRG.68198	AC022217.3	5.63333	6.10923	6.10923	1.87079	3.26559	0.00109235	0.0118837
MSTRG.41762	AC068481.1	14.7177	-6.09568	6.09568	1.13718	-5.36035	8.30607e-08	3.46852e-06
MSTRG.54332	AC025614.1	5.57102	6.09419	6.09419	2.09443	2.90971	0.0036176	0.0297582
MSTRG.71984		5.45285	6.06153	6.06153	2.11036	2.87227	0.00407541	0.0328019
MSTRG.34689	AC006487.2	5.41687	6.05272	6.05272	1.85522	3.26253	0.00110421	0.0119494
MSTRG.27419	AC009560.3	11.5689	-6.03813	6.03813	1.32676	-4.55103	5.3383e-06	0.000135345
MSTRG.68367	AC139491.2	6.17095	-6.01551	6.01551	1.885	-3.19126	0.00141654	0.0142436
MSTRG.56509	ZBTB20-AS2	6.16168	-6.01402	6.01402	1.83723	-3.27341	0.0010626	0.0116426
ENSG00000267069.1	AP005264.1	9.60962	5.99334	5.99334	1.64354	3.64661	0.000265718	0.00378782
MSTRG.15308	POU2AF1	5.05935	5.95109	5.95109	1.85777	3.20335	0.00135838	0.0139263
MSTRG.42745	AC009229.1	5.87307	-5.94445	5.94445	1.87104	-3.17709	0.00148762	0.0148532
MSTRG.7188		5.66716	-5.89233	5.89233	2.12835	-2.76849	0.00563161	0.0416446
MSTRG.36757	AC105114.2	5.65958	-5.89192	5.89192	1.86384	-3.16117	0.00157138	0.0155365
MSTRG.80113	AC079089.1	4.82417	5.88508	5.88508	2.12026	2.77565	0.00550922	0.04091
MSTRG.3444		4.69832	5.84843	5.84843	1.69955	3.44117	0.000579202	0.00716334
MSTRG.44435	AC244205.1	257.709	5.84356	5.84356	1.19881	4.87449	1.09092e-06	3.35259e-05
ENSG00000267466.1	AC021683.1	10.6074	5.82728	5.82728	1.48311	3.9291	8.52635e-05	0.0014776
MSTRG.86685	AC003659.1	5.35263	-5.8117	5.8117	2.12262	-2.73798	0.00618181	0.0449178
MSTRG.29984	AC026401.2	5.35409	-5.81169	5.81169	1.91413	-3.0362	0.00239581	0.0216385
MSTRG.3554	AC092802.4	5.34037	-5.80708	5.80708	1.84975	-3.13939	0.001693	0.0165774
MSTRG.2470	AL136985.3	9.89789	-5.80281	5.80281	1.4639	-3.96394	7.37241e-05	0.00130516
MSTRG.35511		2276.84	-5.73928	5.73928	0.42799	-13.4099	5.29405e-41	7.51649e-38
MSTRG.55565		161.233	5.72779	5.72779	0.874605	6.549	5.79223e-11	4.72632e-09
MSTRG.73699		5.03749	-5.72555	5.72555	1.66195	-3.44508	0.000570891	0.00711801
MSTRG.82406	AL354977.2	9.35929	-5.7218	5.7218	1.66326	-3.44011	0.000581476	0.00717896
MSTRG.75711	BNIP3P11	9.84268	5.72094	5.72094	1.46623	3.90179	9.54826e-05	0.00160439
MSTRG.74541	AC073072.1	9.65542	5.68294	5.68294	1.87802	3.02603	0.00247789	0.0221823
MSTRG.34974	AC015845.2	4.77294	-5.64421	5.64421	1.94356	-2.90406	0.00368354	0.0302655
ENSG00000230400.3	LINC01747	4.07418	5.64157	5.64157	1.91633	2.94394	0.00324064	0.0271289
MSTRG.51927	AC000072.1	7.35755	5.60144	5.60144	1.55072	3.61216	0.000303658	0.00421853
MSTRG.25309	AL132642.1	3.71562	5.50906	5.50906	1.94187	2.83699	0.00455409	0.0354879
MSTRG.72478		21.8032	-5.46082	5.46082	0.964562	-5.66145	1.50102e-08	7.19982e-07
MSTRG.66982	AC114296.1	3.55285	5.44299	5.44299	1.95543	2.78353	0.00537713	0.0401391
MSTRG.34415		40.1449	-5.43949	5.43949	0.8532	-6.3754	1.82485e-10	1.34944e-08
MSTRG.72102	AL357141.1	4.13279	-5.43756	5.43756	1.93759	-2.80636	0.00501053	0.0380425
MSTRG.37726	AC119868.2	4.09824	-5.42777	5.42777	1.47319	-3.68438	0.000229261	0.00338362
MSTRG.37461	LINC01539	9.28948	-5.41872	5.41872	1.90243	-2.84831	0.00439515	0.0346295
MSTRG.30938		19.5561	-5.40215	5.40215	1.18403	-4.5625	5.05471e-06	0.000129077
MSTRG.65142		6334.13	-5.37432	5.37432	0.345449	-15.5575	1.41546e-54	1.00484e-50
MSTRG.33328	USP32P1	334.819	5.339	5.339	1.40339	3.80437	0.000142168	0.00223324
MSTRG.33914		13.4281	-5.30164	5.30164	1.18839	-4.46121	8.14997e-06	0.000196124
MSTRG.56514	LINC01215	23.8324	5.29499	5.29499	1.05325	5.02728	4.97481e-07	1.71438e-05
MSTRG.56604	LINC02024	8.54584	-5.27939	5.27939	1.77347	-2.97687	0.00291207	0.0250579
MSTRG.71920	REV3L-IT1	5.53252	-5.25717	5.25717	1.44686	-3.63351	0.000279591	0.00393812
MSTRG.83773	AL159990.2	5.53673	-5.25548	5.25548	1.73236	-3.03372	0.00241559	0.0217618
MSTRG.36321		124.217	-5.25222	5.25222	0.674268	-7.78951	6.72717e-15	1.03818e-12
MSTRG.30938	AC027688.1	6.63069	-5.21089	5.21089	1.75655	-2.96655	0.00301161	0.0256041
MSTRG.88438		3349.04	-5.19962	5.19962	0.34718	-14.9767	1.04249e-50	3.7003e-47
MSTRG.84648	TMEM246-AS1	14.8991	-5.16675	5.16675	1.68038	-3.07475	0.00210682	0.0195763
MSTRG.60807	AC097709.1	2.84916	5.12725	5.12725	1.76122	2.91119	0.00360057	0.029687
MSTRG.5746	AL359853.1	15.8044	-5.11115	5.11115	1.20322	-4.24789	2.15791e-05	0.000445319
MSTRG.35229	AC005702.2	7.47305	-5.09661	5.09661	1.76676	-2.88471	0.0039177	0.0316983
MSTRG.53342	AL022316.1	6.40619	5.0808	5.0808	1.57178	3.23252	0.00122703	0.0128857
MSTRG.1273	AL445248.1	11.7981	-5.0632	5.0632	1.29169	-3.91982	8.86159e-05	0.00150859
MSTRG.5512	Z99943.1	7.18082	-5.03754	5.03754	1.83272	-2.74866	0.0059839	0.0437484
MSTRG.27827	AC026992.2	17.2256	-5.03118	5.03118	1.48774	-3.38176	0.000720221	0.00854991
MSTRG.7614	AKT3	3.03887	-4.99521	4.99521	1.77779	-2.8098	0.00495729	0.037719
MSTRG.47718	LINC01614	660.712	4.99519	4.99519	0.529845	9.42765	4.19377e-21	1.86072e-18
MSTRG.69352		24.3873	-4.99111	4.99111	0.832218	-5.99736	2.00555e-09	1.17665e-07
MSTRG.80058	LINC01592	53.4425	4.9765	4.9765	0.852988	5.83419	5.40531e-09	2.86361e-07
ENSG00000230006.7	ANKRD36BP2	42.8292	4.96532	4.96532	1.26401	3.92823	8.5575e-05	0.0014776
MSTRG.4363	AC239860.4	8.92053	-4.95757	4.95757	1.56289	-3.17206	0.00151362	0.0150586
MSTRG.83420		118.696	-4.94953	4.94953	0.841504	-5.88176	4.05921e-09	2.23383e-07
MSTRG.83540		97.3391	-4.93069	4.93069	0.681565	-7.23436	4.67738e-13	5.4434e-11
MSTRG.58247		31.7763	-4.91621	4.91621	0.955259	-5.14646	2.65444e-07	9.91784e-06
MSTRG.7245	LINC01736	86.1271	-4.91238	4.91238	0.813697	-6.0371	1.56905e-09	9.39675e-08
ENSG00000255400.1	AC124276.2	6.57387	4.90709	4.90709	1.76517	2.77995	0.00543681	0.0404569
MSTRG.81610	AC090192.2	23.8619	4.89163	4.89163	1.29304	3.78304	0.000154924	0.0023857
MSTRG.9119	LINC00842	12.0967	4.88684	4.88684	1.5323	3.18922	0.00142655	0.0143038
MSTRG.44435		33733.3	4.88353	4.88353	0.689959	7.07801	1.46239e-12	1.62212e-10
MSTRG.83569	AL512605.1	2.79854	-4.87609	4.87609	1.78777	-2.72747	0.00638218	0.0460438
MSTRG.56852		23.9109	-4.86394	4.86394	1.1409	-4.26325	2.01474e-05	0.000419433
ENSG00000245954.8	LINC02273	46.8707	4.86192	4.86192	1.12814	4.30969	1.6348e-05	0.000350618
MSTRG.42465		4.21241	-4.85687	4.85687	1.52178	-3.19157	0.001415	0.0142436
MSTRG.36856	AQP4-AS1	21.1355	-4.77156	4.77156	1.19417	-3.99571	6.45003e-05	0.00116511
MSTRG.23044		443.149	-4.76202	4.76202	1.11086	-4.28679	1.8127e-05	0.000379598
MSTRG.40643	AC007193.2	35.9684	-4.74697	4.74697	1.3858	-3.42543	0.000613828	0.00752505
MSTRG.47545		12.1907	-4.74296	4.74296	1.61386	-2.93889	0.00329387	0.0274773
MSTRG.82553	LINC01235	270.127	4.73347	4.73347	0.688437	6.87568	6.16959e-12	5.99971e-10
MSTRG.72253	AL445259.1	30.9566	-4.7151	4.7151	1.06315	-4.43503	9.20616e-06	0.000217125
MSTRG.23043		253.371	-4.70774	4.70774	1.08902	-4.32294	1.53966e-05	0.000333234
MSTRG.22849	AL161668.4	7.99233	-4.69285	4.69285	1.19468	-3.92813	8.56087e-05	0.0014776
MSTRG.31550		15.1779	-4.67705	4.67705	1.39254	-3.35864	0.000783259	0.00911731
MSTRG.57992	LINC00881	55.2586	-4.66648	4.66648	1.02183	-4.56677	4.9529e-06	0.000126934
MSTRG.51853	BMS1P22	11.2699	4.64763	4.64763	1.03597	4.48627	7.24792e-06	0.000175607
MSTRG.30926		26.7982	-4.62534	4.62534	1.42263	-3.25127	0.0011489	0.0122463
MSTRG.59641		186.359	-4.62416	4.62416	0.785498	-5.88691	3.93479e-09	2.19946e-07
MSTRG.40640		633.603	-4.61469	4.61469	0.637716	-7.23627	4.61201e-13	5.4434e-11
MSTRG.26980	AC012405.1	33.9875	-4.60645	4.60645	0.957723	-4.80979	1.51088e-06	4.43212e-05
ENSG00000267506.5	AC021683.2	19.6054	4.60588	4.60588	1.57673	2.92115	0.00348738	0.0288542
MSTRG.83554		91.7818	-4.58186	4.58186	0.688999	-6.65003	2.93043e-11	2.47656e-09
MSTRG.85358		12.6131	-4.56302	4.56302	1.04989	-4.34617	1.38534e-05	0.000303534
MSTRG.30885	AC007608.1	17.1602	4.55118	4.55118	1.26347	3.60212	0.000315627	0.00435676
MSTRG.61219	AC093895.1	41.331	4.52151	4.52151	1.02199	4.42423	9.67881e-06	0.000226019
MSTRG.22729	AL929602.1	6.78802	4.49237	4.49237	1.3382	3.35703	0.000787845	0.00915371
MSTRG.21465		35.9502	-4.4312	4.4312	1.37149	-3.23093	0.00123387	0.0129383
MSTRG.22729	AL589743.7	3.31517	4.42889	4.42889	1.29311	3.425	0.000614809	0.00752505
MSTRG.45026	AC017002.3	4.11755	4.41806	4.41806	1.62669	2.71597	0.00660816	0.0474331
MSTRG.45111		80.8472	-4.39024	4.39024	0.974354	-4.5058	6.61238e-06	0.00016299
MSTRG.6618	AL590648.3	20.3793	4.33741	4.33741	1.25792	3.44808	0.000564593	0.00706886
MSTRG.57666		22.12	-4.32421	4.32421	1.51358	-2.85695	0.00427739	0.0340417
MSTRG.33900		41.8798	4.31175	4.31175	1.03839	4.15236	3.29065e-05	0.000650704
MSTRG.8969	LINC00841	38.4525	4.29517	4.29517	0.932956	4.60383	4.14798e-06	0.000107863
MSTRG.18018	KRT7	10.4509	4.26229	4.26229	1.27171	3.35161	0.000803423	0.00925963
MSTRG.11782	H19	2043.73	4.24017	4.24017	0.304073	13.9446	3.39485e-44	6.02501e-41
MSTRG.13767		32.3721	4.23326	4.23326	1.32002	3.20697	0.00134139	0.0138008
MSTRG.57171	TMEM108-AS1	48.6861	-4.2096	4.2096	0.889114	-4.7346	2.19483e-06	6.20761e-05
MSTRG.1451		313.16	-4.19158	4.19158	0.377335	-11.1084	1.14201e-28	9.00794e-26
MSTRG.462	AL031731.1	26.098	-4.16732	4.16732	1.2724	-3.27515	0.00105605	0.0116231
MSTRG.31110	AC007614.1	103.848	-4.16477	4.16477	0.846381	-4.92068	8.62429e-07	2.80843e-05
MSTRG.53868	U62317.4	39.8789	4.14517	4.14517	0.962107	4.30843	1.64419e-05	0.00035157
MSTRG.32987	LINC00670	48.6024	4.13645	4.13645	1.24359	3.3262	0.000880377	0.00996778
MSTRG.60456		7.66328	-4.13415	4.13415	1.44513	-2.86074	0.00422657	0.0338019
ENSG00000228742.11	LINC02577	26.4683	4.12792	4.12792	1.02381	4.03192	5.53224e-05	0.00102541
MSTRG.83245		171.717	-4.12242	4.12242	0.606459	-6.79753	1.0643e-11	9.68648e-10
MSTRG.40642		379.257	-4.09933	4.09933	0.637277	-6.43256	1.25471e-10	9.47571e-09
MSTRG.19623		143.664	-4.07657	4.07657	0.686414	-5.93894	2.86871e-09	1.64234e-07
MSTRG.30124	AC009152.3	7.81775	-4.07596	4.07596	1.42729	-2.85572	0.0042939	0.0340966
MSTRG.58249	AC026316.5	150.64	-4.04749	4.04749	1.115	-3.63003	0.000283392	0.00398376
MSTRG.28683	AC103982.1	23.3055	4.04392	4.04392	1.19922	3.37212	0.000745925	0.00878162
MSTRG.58245	AC026316.3	70.1557	-4.03761	4.03761	0.824484	-4.89714	9.72405e-07	3.09556e-05
MSTRG.54211	SATB1-AS1	18.0671	4.03618	4.03618	1.16545	3.4632	0.0005338	0.0067548
MSTRG.81874	CASC19	62.2382	-4.01082	4.01082	0.819902	-4.89183	9.99048e-07	3.13816e-05
MSTRG.47674	AC012462.1	24.8316	3.99603	3.99603	1.1434	3.49486	0.000474315	0.00613327
MSTRG.72479		768.811	-3.98682	3.98682	0.630474	-6.32354	2.55642e-10	1.8148e-08
MSTRG.34974		28.9832	-3.96557	3.96557	0.923353	-4.29475	1.74892e-05	0.000368415
ENSG00000171889.4	MIR31HG	34.9716	3.96408	3.96408	1.17434	3.37558	0.000736592	0.0086954
MSTRG.43461		11.4566	3.9634	3.9634	1.15913	3.41929	0.000627857	0.00763212
MSTRG.88214		68.3387	-3.94786	3.94786	0.640885	-6.16001	7.27411e-10	4.8156e-08
MSTRG.83566	FO082814.1	10.3983	-3.93733	3.93733	1.13614	-3.46553	0.000529195	0.00672049
MSTRG.80058		125.694	3.92181	3.92181	0.694057	5.65055	1.59933e-08	7.51896e-07
MSTRG.82922	AL356218.2	24.2359	-3.91496	3.91496	1.29315	-3.02747	0.00246611	0.0221047
MSTRG.509		299.419	-3.90986	3.90986	0.561949	-6.95767	3.45942e-12	3.45893e-10
MSTRG.31872		15.6791	-3.89195	3.89195	0.965759	-4.02994	5.57903e-05	0.00103139
MSTRG.56853		40.2338	-3.88823	3.88823	1.18208	-3.28933	0.00100428	0.0112097
MSTRG.10118	AC021028.1	8.23238	3.85367	3.85367	1.36998	2.81293	0.00490918	0.0374331
MSTRG.65136	AC112206.2	143.396	-3.85341	3.85341	0.727273	-5.29843	1.16801e-07	4.73813e-06
MSTRG.23182	AL049830.3	143.75	-3.83562	3.83562	0.624871	-6.13825	8.34342e-10	5.33603e-08
MSTRG.75328	INHBA-AS1	103.961	3.82107	3.82107	0.71363	5.35442	8.58314e-08	3.56326e-06
MSTRG.25956		666.203	3.81563	3.81563	0.792812	4.81278	1.48844e-06	4.38441e-05
MSTRG.26575		46.1809	3.80193	3.80193	1.13689	3.34416	0.000825313	0.00944984
MSTRG.69830	C2-AS1	7.2355	3.78291	3.78291	1.34463	2.81334	0.00490292	0.0374256
MSTRG.18058	AC023794.1	21.5133	-3.769	3.769	1.34506	-2.80211	0.00507698	0.0384648
MSTRG.13767	AP001107.5	60.3226	3.76844	3.76844	1.07547	3.50398	0.000458361	0.00597935
MSTRG.83565		12.5776	-3.76734	3.76734	0.766279	-4.9164	8.81495e-07	2.85741e-05
MSTRG.76687		31.0229	-3.73887	3.73887	1.28814	-2.90253	0.0037016	0.0303087
MSTRG.4367	AC239860.2	7.51219	-3.71655	3.71655	1.34639	-2.76038	0.00577338	0.0425138
MSTRG.6614		292.953	3.71407	3.71407	0.256172	14.4984	1.24085e-47	2.93626e-44
MSTRG.51852	DUXAP8	605.269	3.69967	3.69967	0.480597	7.69807	1.38138e-14	1.96128e-12
MSTRG.64281	AC010343.3	25.8353	3.69066	3.69066	1.36544	2.70292	0.0068733	0.048796
MSTRG.41599	AC093390.1	43.0378	3.687	3.687	0.812397	4.53842	5.6676e-06	0.000142675
MSTRG.87528	AL139398.1	42.5922	3.68557	3.68557	1.09475	3.36659	0.000761051	0.00893008
MSTRG.25953		6482.61	3.68002	3.68002	0.841671	4.37228	1.22955e-05	0.000274863
MSTRG.25953	IGHA1	16168.2	3.67571	3.67571	0.716294	5.13156	2.87354e-07	1.04396e-05
MSTRG.33890	AC243829.4	48.7733	3.66315	3.66315	0.563791	6.49736	8.17412e-11	6.37671e-09
MSTRG.4519	PDZK1P1	15.6573	-3.65521	3.65521	1.34746	-2.71267	0.00667439	0.0476969
MSTRG.75413		55.0593	-3.65432	3.65432	0.51975	-7.03092	2.0518e-12	2.14202e-10
MSTRG.86179	LINC02154	27.2152	3.62418	3.62418	1.3098	2.76696	0.00565813	0.0417972
ENSG00000286403.1	AC010378.2	31.8877	3.62403	3.62403	1.13331	3.19773	0.00138514	0.0140473
MSTRG.78777		19.9375	-3.6216	3.6216	1.14209	-3.17102	0.00151903	0.0150819
MSTRG.58123		47.5112	-3.6198	3.6198	1.14834	-3.1522	0.00162043	0.015942
MSTRG.17253	AC012150.1	24.6688	-3.61347	3.61347	0.919991	-3.92772	8.57547e-05	0.0014776
MSTRG.78744	AC145124.1	45.3852	3.60534	3.60534	1.15876	3.11137	0.00186223	0.0178166
MSTRG.50482	APCDD1L-DT	74.9398	3.59955	3.59955	0.737783	4.87887	1.06695e-06	3.31947e-05
MSTRG.55422		29.399	-3.58378	3.58378	1.08861	-3.29208	0.0009945	0.0111356
MSTRG.44424		34.4826	-3.57702	3.57702	0.72282	-4.9487	7.47097e-07	2.46681e-05
MSTRG.79388		26.0576	-3.55612	3.55612	1.2132	-2.93118	0.00337679	0.0280592
MSTRG.83253	FP325318.1	4.97083	-3.55355	3.55355	1.20404	-2.95136	0.00316376	0.0265793
MSTRG.56854	AC063919.2	11.6733	-3.54541	3.54541	1.2859	-2.75714	0.00583087	0.0428503
MSTRG.58383	AC117453.1	168.115	3.49737	3.49737	0.559615	6.2496	4.11497e-10	2.8687e-08
MSTRG.57814	PLCH1-AS2	11.6466	-3.49421	3.49421	1.16164	-3.008	0.0026297	0.0232192
MSTRG.72682	LINC01010	23.3601	3.49335	3.49335	1.23948	2.81841	0.00482629	0.0369599
MSTRG.40759	AC010519.1	4.84554	-3.46931	3.46931	1.22519	-2.83165	0.00463087	0.0359285
MSTRG.4667	AL391069.2	25.1707	3.46558	3.46558	1.14002	3.03992	0.00236642	0.0214824
ENSG00000226777.7	FAM30A	35.8877	3.45613	3.45613	1.11892	3.08881	0.00200961	0.0189963
MSTRG.34528	AC005180.1	22.0129	3.45003	3.45003	1.04682	3.29572	0.000981681	0.0110094
MSTRG.82275	AL353151.2	16.3683	-3.4206	3.4206	1.09313	-3.12919	0.00175286	0.0169762
MSTRG.70802		507.093	-3.41833	3.41833	0.549029	-6.22615	4.78042e-10	3.2631e-08
MSTRG.73401		98.3475	3.41119	3.41119	0.750948	4.54251	5.55893e-06	0.000140437
MSTRG.83555	AL445665.1	14.3946	-3.40867	3.40867	0.811441	-4.20076	2.66017e-05	0.000534972
MSTRG.79373	AC091182.1	469.984	3.40132	3.40132	0.332619	10.2259	1.51885e-24	8.98528e-22
MSTRG.66594		233.298	-3.39871	3.39871	1.05979	-3.20698	0.00134135	0.0138008
MSTRG.15836		62.1176	-3.39559	3.39559	0.844642	-4.02016	5.81589e-05	0.00106685
ENSG00000182732.18	RGS6	67.7532	3.38384	3.38384	0.861933	3.92587	8.64167e-05	0.0014854
MSTRG.73401	AL356417.2	6.37548	3.38369	3.38369	1.03828	3.25894	0.00111829	0.012046
MSTRG.54439		57.2524	-3.37755	3.37755	0.826704	-4.08557	4.39694e-05	0.000839082
MSTRG.51544	ZNF295-AS1	31.084	3.36906	3.36906	1.12759	2.98785	0.00280945	0.0243299
MSTRG.36012	AC110285.2	114.484	-3.3622	3.3622	0.869454	-3.86702	0.000110174	0.00181373
MSTRG.72863		50.4513	-3.36001	3.36001	0.858638	-3.91318	9.10876e-05	0.0015396
MSTRG.32263	AC134312.5	64.8975	3.35988	3.35988	0.900989	3.7291	0.000192164	0.00288554
MSTRG.57485	AC109992.2	9.05639	-3.35518	3.35518	1.21562	-2.76006	0.00577909	0.0425138
MSTRG.25214	LINC01146	39.061	3.34325	3.34325	0.839119	3.98423	6.76987e-05	0.00121362
MSTRG.11726		19.8198	-3.33957	3.33957	1.23259	-2.70939	0.00674065	0.0479477
MSTRG.52200	AC245060.7	606.167	3.33474	3.33474	0.713436	4.6742	2.95097e-06	8.02641e-05
MSTRG.9471	LINC00844	796.141	-3.32657	3.32657	0.275143	-12.0903	1.18796e-33	1.05417e-30
MSTRG.55807		266.176	-3.30611	3.30611	0.598951	-5.51984	3.393e-08	1.50543e-06
MSTRG.68217		124.948	-3.2961	3.2961	0.710713	-4.63775	3.52229e-06	9.40029e-05
MSTRG.7617	AKT3-IT1	9.22257	-3.28568	3.28568	0.870689	-3.77366	0.000160869	0.00246123
MSTRG.50754		1095.48	-3.27631	3.27631	0.473617	-6.91764	4.59239e-12	4.52797e-10
MSTRG.28957		788.413	3.25792	3.25792	0.311704	10.452	1.43526e-25	1.01889e-22
MSTRG.46715	LINC01934	27.0604	3.25421	3.25421	0.707027	4.60267	4.17113e-06	0.000108069
MSTRG.75461	AC006459.1	19.4807	-3.25275	3.25275	1.15425	-2.81805	0.00483159	0.0369606
MSTRG.56368		48	3.25177	3.25177	1.06511	3.05299	0.0022657	0.0207004
MSTRG.56891	ALDH1L1-AS2	492.678	-3.24529	3.24529	0.381746	-8.50117	1.87694e-17	4.44147e-15
MSTRG.84528	AL449403.2	90.7954	-3.24495	3.24495	0.675827	-4.80144	1.57526e-06	4.60197e-05
MSTRG.71990	LINC02518	25.6105	3.22096	3.22096	1.1388	2.82838	0.00467843	0.0361395
MSTRG.83246	AMYH02020865.1	14.8351	-3.21546	3.21546	0.803507	-4.00179	6.28659e-05	0.00114139
MSTRG.44346	LINC01943	77.682	3.2097	3.2097	0.862845	3.7199	0.000199301	0.0029849
MSTRG.22729	DUXAP10	263.919	3.1916	3.1916	0.412238	7.74212	9.7775e-15	1.41654e-12
MSTRG.28963	LINC00924	281.636	3.18855	3.18855	0.723604	4.40648	1.05065e-05	0.000241379
MSTRG.18800		638.821	-3.17088	3.17088	0.335109	-9.46225	3.0138e-21	1.42633e-18
MSTRG.47307	AC092614.1	29.2119	3.17068	3.17068	0.917508	3.45575	0.000548755	0.00690711
MSTRG.80344	AC079209.1	25.7339	3.16935	3.16935	1.05047	3.01709	0.00255218	0.0227042
MSTRG.80001		78.2678	-3.16843	3.16843	1.14119	-2.77641	0.00549623	0.0408563
MSTRG.81298	AC079061.1	54.597	-3.15441	3.15441	0.808514	-3.9015	9.55991e-05	0.00160439
MSTRG.83594		1300.19	-3.1314	3.1314	0.503338	-6.22128	4.93116e-10	3.33394e-08
MSTRG.15975	AP003481.1	42.4484	3.12427	3.12427	1.14352	2.73215	0.00629225	0.0455338
MSTRG.18266	MARS	10.1219	3.12176	3.12176	1.08767	2.87014	0.00410296	0.0329863
MSTRG.44435	IGKV2-30	105.798	3.1187	3.1187	0.93519	3.33483	0.000853508	0.00972561
MSTRG.83557		1103.03	-3.11757	3.11757	0.424486	-7.34432	2.068e-13	2.53117e-11
MSTRG.20513	AC073862.1	50.515	-3.11225	3.11225	0.648376	-4.80007	1.58613e-06	4.61473e-05
MSTRG.5615	AL136114.1	29.0295	-3.11089	3.11089	0.818234	-3.80195	0.000143559	0.00224972
MSTRG.26551		319.425	-3.10396	3.10396	0.489258	-6.34423	2.23545e-10	1.60297e-08
MSTRG.39830	AC020912.1	120.573	3.09528	3.09528	0.536306	5.77147	7.85821e-09	3.98467e-07
MSTRG.67243		19.6342	-3.09054	3.09054	0.992686	-3.11331	0.00185003	0.0177238
MSTRG.72476		117.492	-3.08866	3.08866	0.685857	-4.50336	6.68878e-06	0.000163629
MSTRG.58249		67.1353	-3.0807	3.0807	0.803396	-3.8346	0.000125771	0.0020246
MSTRG.66795		78.2421	3.07527	3.07527	0.8057	3.8169	0.000135141	0.00214145
MSTRG.4444		146.616	-3.06189	3.06189	0.632174	-4.84342	1.27623e-06	3.85531e-05
MSTRG.19398		275.271	-3.05986	3.05986	0.688031	-4.44727	8.69686e-06	0.000208578
MSTRG.83568		619.399	-3.05656	3.05656	0.510072	-5.99241	2.06756e-09	1.20308e-07
MSTRG.21465	LINC01055	69.5253	-3.05637	3.05637	0.897865	-3.40404	0.000663969	0.00797941
MSTRG.83456		1140.2	-3.05218	3.05218	0.505623	-6.03648	1.57517e-09	9.39675e-08
MSTRG.27529		115.129	-3.03983	3.03983	0.765636	-3.97033	7.17739e-05	0.001277
MSTRG.8962	LINC00840	108.767	3.0177	3.0177	0.550509	5.48166	4.21343e-08	1.82385e-06
MSTRG.65547		58.8801	-3.01228	3.01228	0.712356	-4.22861	2.35137e-05	0.000479667
MSTRG.194		51.6688	-2.99015	2.99015	0.739963	-4.04094	5.32377e-05	0.000994564
MSTRG.82710		482.517	2.98529	2.98529	0.825623	3.61581	0.000299414	0.00416773
MSTRG.34528		128.039	2.98131	2.98131	0.910496	3.27438	0.00105894	0.0116369
MSTRG.16211		36.0422	-2.97809	2.97809	0.794638	-3.74774	0.000178437	0.00270668
MSTRG.26575	LINC02345	141.696	2.96838	2.96838	0.690819	4.2969	1.73204e-05	0.000365945
MSTRG.84773		34.4008	-2.9594	2.9594	0.902241	-3.28005	0.00103788	0.0114831
MSTRG.69087	AL137003.1	18.351	2.95384	2.95384	0.824897	3.58086	0.000342461	0.00468426
MSTRG.8115	SFTA1P	257.218	2.94257	2.94257	0.352057	8.35821	6.36794e-17	1.41269e-14
MSTRG.46013		38.6177	-2.94004	2.94004	0.725322	-4.05343	5.04718e-05	0.000950397
MSTRG.72710	AL356234.3	48.3459	2.93812	2.93812	0.839172	3.50122	0.000463137	0.00602163
MSTRG.16050		57.9891	-2.93315	2.93315	0.938999	-3.1237	0.00178591	0.0172492
MSTRG.57639	AC092958.1	25.3159	2.91747	2.91747	1.02146	2.85618	0.00428778	0.0340862
MSTRG.27888		50.1125	-2.91652	2.91652	0.876118	-3.32892	0.000871847	0.00990695
MSTRG.58151	AC007849.1	54.7967	-2.90697	2.90697	0.747073	-3.89114	9.97741e-05	0.00165877
MSTRG.64534		583.918	-2.90334	2.90334	0.530446	-5.47339	4.41498e-08	1.89951e-06
MSTRG.7954	LINC00702	455.887	2.89409	2.89409	0.326026	8.87686	6.87736e-19	2.12271e-16
MSTRG.36829	LINC01894	96.7057	-2.89371	2.89371	0.562526	-5.14413	2.68764e-07	9.98931e-06
MSTRG.55286	WNT5A-AS1	48.0635	-2.89249	2.89249	0.969921	-2.98219	0.00286194	0.0246565
MSTRG.83539	AL591379.1	41.344	-2.87878	2.87878	0.552567	-5.20983	1.89014e-07	7.25067e-06
MSTRG.3444	SLC44A3-AS1	243.688	2.8705	2.8705	0.366657	7.82885	4.92368e-15	8.12866e-13
MSTRG.74725	AC005165.1	710.35	-2.86725	2.86725	0.317824	-9.0215	1.85526e-19	6.46161e-17
MSTRG.86251		703.53	2.8648	2.8648	0.420472	6.81329	9.53933e-12	8.91048e-10
MSTRG.29024	AC103746.1	18.0307	2.85984	2.85984	0.941287	3.03822	0.0023798	0.0215213
MSTRG.77914		822.483	2.85877	2.85877	0.365435	7.82292	5.16136e-15	8.32738e-13
ENSG00000234155.1	LINC02535	17.7296	2.85695	2.85695	0.96069	2.97385	0.00294087	0.0252141
MSTRG.22741	DUXAP9	135.317	2.85597	2.85597	0.485363	5.88419	4.00008e-09	2.21848e-07
MSTRG.24888	LINC02288	57.2137	-2.85495	2.85495	0.781746	-3.65202	0.000260181	0.00373892
MSTRG.44370		347.547	-2.85123	2.85123	0.403922	-7.05885	1.67884e-12	1.80577e-10
MSTRG.77457	LINC00513	54.4795	-2.81613	2.81613	0.853715	-3.29867	0.000971428	0.010921
MSTRG.31292		61.6425	-2.80681	2.80681	0.857732	-3.27237	0.00106651	0.0116659
MSTRG.4512		67.2195	-2.80025	2.80025	0.359659	-7.78586	6.92433e-15	1.04587e-12
MSTRG.76405	AC002429.2	34.1213	-2.7906	2.7906	0.9646	-2.89301	0.00381568	0.0309784
MSTRG.6500	AL356275.2	49.8026	-2.78763	2.78763	0.706619	-3.94502	7.97936e-05	0.00139178
MSTRG.6879	AL929091.1	125.37	-2.78006	2.78006	0.471158	-5.90047	3.62457e-09	2.04213e-07
MSTRG.7954		1693.71	2.77275	2.77275	0.270633	10.2454	1.24081e-24	8.00776e-22
MSTRG.22741	AL589182.3	51.3631	2.7707	2.7707	0.668335	4.14568	3.38804e-05	0.000667077
MSTRG.22464		156.807	-2.7669	2.7669	0.700854	-3.9479	7.88404e-05	0.00137854
MSTRG.4270	AC239798.2	93.9648	2.76086	2.76086	0.455501	6.06115	1.35151e-09	8.20032e-08
MSTRG.73910	LINC02519	63.1051	2.75936	2.75936	0.721696	3.82344	0.000131605	0.00209946
MSTRG.28957	LINC01197	584.12	2.74623	2.74623	0.345216	7.95511	1.78972e-15	3.17631e-13
MSTRG.70038	AL157823.2	25.9049	-2.74537	2.74537	0.903253	-3.03942	0.00237035	0.0214906
MSTRG.56853	AC063919.1	97.0341	-2.74523	2.74523	0.896732	-3.06137	0.00220326	0.0203129
MSTRG.81666	LINC00861	138.922	2.73827	2.73827	0.547601	5.00049	5.71857e-07	1.93315e-05
MSTRG.540	KAZN-AS1	33.1631	-2.72973	2.72973	0.795907	-3.42971	0.000604227	0.00743398
MSTRG.19772	USP30-AS1	26.2335	2.72942	2.72942	0.84426	3.23292	0.00122532	0.0128857
MSTRG.83619		1598.42	-2.72663	2.72663	0.551145	-4.9472	7.52896e-07	2.47445e-05
MSTRG.4963		51.4406	-2.70909	2.70909	0.683701	-3.96239	7.42047e-05	0.0013104
MSTRG.18800	TRHDE-AS1	1266.49	-2.70246	2.70246	0.223294	-12.1027	1.02205e-33	1.03651e-30
MSTRG.22742		761.981	2.69614	2.69614	0.508617	5.30092	1.15221e-07	4.70087e-06
MSTRG.83596		154.36	-2.66986	2.66986	0.566211	-4.7153	2.41349e-06	6.74543e-05
MSTRG.40362		98.3454	-2.666	2.666	0.728896	-3.65759	0.000254601	0.00368241
MSTRG.47166	HECW2-AS1	74.6203	2.66561	2.66561	0.825989	3.22717	0.00125022	0.0130904
MSTRG.59711		238.476	-2.66446	2.66446	0.734752	-3.62634	0.000287466	0.00401717
MSTRG.37706		72.4714	-2.65979	2.65979	0.771594	-3.44714	0.000566549	0.00708086
MSTRG.5188	AL354714.1	34.9252	-2.65546	2.65546	0.906259	-2.93014	0.00338813	0.0280985
MSTRG.74730		242.87	-2.63203	2.63203	0.580348	-4.53526	5.75313e-06	0.000144316
MSTRG.80632	AC104211.2	1298.17	-2.62708	2.62708	0.368458	-7.12992	1.00431e-12	1.14993e-10
MSTRG.16948	AC092828.1	50.7613	-2.61469	2.61469	0.841678	-3.10652	0.00189305	0.0180628
MSTRG.27582		42.4506	-2.61278	2.61278	0.688145	-3.79684	0.000146554	0.00228656
MSTRG.6289		80.4959	-2.61233	2.61233	0.572709	-4.56135	5.08247e-06	0.000129321
MSTRG.24413	LINC01303	45.7517	2.61144	2.61144	0.869946	3.00184	0.00268349	0.0236061
MSTRG.34006	AC015911.3	28.6157	2.60899	2.60899	0.934942	2.79054	0.00526202	0.0394457
MSTRG.43761		31.4323	-2.60854	2.60854	0.898515	-2.90317	0.00369409	0.0303087
MSTRG.80889	AP003548.1	242.387	2.60832	2.60832	0.512424	5.09015	3.57772e-07	1.26359e-05
MSTRG.3848		138.728	2.60235	2.60235	0.588722	4.42034	9.85477e-06	0.000229374
MSTRG.30002		351.55	-2.59748	2.59748	0.421746	-6.15888	7.32617e-10	4.8156e-08
MSTRG.41906	AC099344.3	34.5812	2.58801	2.58801	0.843869	3.06684	0.00216338	0.0200233
MSTRG.98	AL691432.4	48.1974	2.58021	2.58021	0.831868	3.10171	0.00192404	0.0182848
MSTRG.71981	AL050350.1	44.2408	-2.57458	2.57458	0.791657	-3.25214	0.00114538	0.0122271
MSTRG.50541	SLCO4A1-AS1	24.6058	-2.56295	2.56295	0.915594	-2.79922	0.0051226	0.0386044
MSTRG.45003		723.577	2.54881	2.54881	0.385466	6.61228	3.78457e-11	3.16078e-09
MSTRG.79694	AC103769.1	11.9204	-2.54662	2.54662	0.910818	-2.79597	0.00517448	0.0388716
MSTRG.47172	SATB2-AS1	142.52	2.5425	2.5425	0.498407	5.10126	3.37399e-07	1.1976e-05
MSTRG.61849		145.556	-2.54041	2.54041	0.58595	-4.33554	1.45401e-05	0.0003176
MSTRG.4029	NGF-AS1	1870.51	-2.53515	2.53515	0.288797	-8.77831	1.65946e-18	4.71221e-16
MSTRG.247		33.6472	-2.52781	2.52781	0.886624	-2.85105	0.00435751	0.0343836
MSTRG.73898	AC147651.4	23.4411	2.52535	2.52535	0.653852	3.86227	0.000112337	0.00184175
MSTRG.47290	AC007272.1	92.1014	-2.51945	2.51945	0.485807	-5.18612	2.14719e-07	8.10792e-06
MSTRG.59716		237.606	-2.50905	2.50905	0.409524	-6.12675	8.96909e-10	5.63466e-08
MSTRG.30021		647.941	-2.50101	2.50101	0.311534	-8.02806	9.90243e-16	1.89993e-13
MSTRG.22012		36.6552	-2.4907	2.4907	0.790187	-3.15203	0.00162137	0.015942
MSTRG.58152		92.9902	-2.48573	2.48573	0.633744	-3.92229	8.77101e-05	0.001502
MSTRG.10270		184.803	-2.47639	2.47639	0.527865	-4.69132	2.71444e-06	7.46893e-05
MSTRG.29002	NR2F2-AS1	157.647	2.47162	2.47162	0.45382	5.44625	5.14427e-08	2.18678e-06
MSTRG.33779	AC005899.8	50.3771	-2.46738	2.46738	0.801026	-3.08027	0.00206812	0.0193433
MSTRG.72865		41.1431	-2.46592	2.46592	0.823957	-2.99278	0.00276452	0.0241394
MSTRG.12863	AC131571.1	25.959	-2.45334	2.45334	0.826059	-2.96994	0.00297862	0.0254455
MSTRG.33411		634.82	2.44821	2.44821	0.883078	2.77236	0.00556512	0.0412388
MSTRG.72534	LINC01013	135.032	2.44233	2.44233	0.462161	5.28459	1.25987e-07	5.05299e-06
MSTRG.38632	AC011461.1	14.4968	-2.43717	2.43717	0.792058	-3.077	0.00209093	0.0194808
MSTRG.24893	LINC02289	264.623	-2.4336	2.4336	0.277604	-8.76647	1.84363e-18	5.03381e-16
ENSG00000174403.16	MIR1-1HG-AS1	41.1323	2.42847	2.42847	0.81899	2.9652	0.00302487	0.025686
MSTRG.82657	CDKN2B-AS1	46.1995	2.42804	2.42804	0.664102	3.65613	0.000256056	0.0036946
MSTRG.45404		15.2461	-2.41366	2.41366	0.787794	-3.06383	0.00218525	0.0201731
MSTRG.50701		1436.66	-2.41353	2.41353	0.498893	-4.83777	1.31303e-06	3.94966e-05
MSTRG.31871		186.937	-2.39087	2.39087	0.458998	-5.20889	1.89974e-07	7.25067e-06
MSTRG.76043		43.076	-2.38952	2.38952	0.576502	-4.14486	3.40021e-05	0.000667077
MSTRG.81764		181.627	-2.38497	2.38497	0.561807	-4.24518	2.18415e-05	0.000449429
MSTRG.70872		144.078	-2.37838	2.37838	0.876942	-2.71213	0.00668522	0.0476969
MSTRG.63060	AC098679.6	15.8058	-2.37374	2.37374	0.833888	-2.84659	0.00441905	0.0347407
MSTRG.54710	VIPR1-AS1	168.125	-2.36254	2.36254	0.573106	-4.12235	3.75022e-05	0.000727399
MSTRG.79130		32.329	-2.36232	2.36232	0.737505	-3.20312	0.00135948	0.0139263
MSTRG.47682	AC006994.2	38.9408	-2.36147	2.36147	0.691213	-3.41641	0.000634517	0.00769989
ENSG00000267013.6	LINC01929	71.7357	2.35623	2.35623	0.798725	2.94999	0.00317781	0.0266658
MSTRG.27433	AC012404.2	137.643	-2.34651	2.34651	0.721484	-3.25234	0.00114461	0.0122271
MSTRG.4029		817.158	-2.34088	2.34088	0.268065	-8.73252	2.49065e-18	6.54856e-16
MSTRG.3848	LINC01750	71.9507	2.33936	2.33936	0.858262	2.72569	0.00641671	0.0462459
MSTRG.22729		6083.85	2.33854	2.33854	0.253533	9.22384	2.86645e-20	1.1305e-17
MSTRG.62435		71.3314	-2.33784	2.33784	0.7288	-3.20779	0.00133758	0.0138008
MSTRG.70465	AL035670.1	82.0437	2.33636	2.33636	0.775751	3.01174	0.00259757	0.0229641
MSTRG.72157	AL137009.1	127.886	-2.33156	2.33156	0.515179	-4.52572	6.01891e-06	0.000149399
MSTRG.56851	AC016924.1	275.21	-2.33091	2.33091	0.268763	-8.67275	4.21797e-18	1.03253e-15
MSTRG.24884	TGFB3	893.655	2.32504	2.32504	0.237871	9.77437	1.45061e-22	7.35564e-20
MSTRG.17827	AC125611.3	24.0537	2.31664	2.31664	0.672549	3.44457	0.000571964	0.00711801
MSTRG.81293		75.7327	-2.30656	2.30656	0.764955	-3.01528	0.0025674	0.022811
MSTRG.36672		775.217	-2.29722	2.29722	0.307638	-7.46728	8.18691e-14	1.05671e-11
MSTRG.48006	CT75	112.697	2.27289	2.27289	0.322442	7.04898	1.80235e-12	1.90968e-10
MSTRG.60504		503.6	-2.26357	2.26357	0.385688	-5.86893	4.38606e-09	2.39513e-07
MSTRG.53614	BHLHE40-AS1	212.113	2.26096	2.26096	0.335515	6.73877	1.59728e-11	1.38282e-09
MSTRG.11621		98.096	-2.25897	2.25897	0.755383	-2.99049	0.00278531	0.0242167
MSTRG.32196		336.627	2.25809	2.25809	0.4269	5.28951	1.22647e-07	4.94698e-06
MSTRG.675		24.3084	-2.25697	2.25697	0.720237	-3.13365	0.00172646	0.0167663
MSTRG.825		53.7713	-2.24979	2.24979	0.758172	-2.96739	0.00300344	0.0255653
MSTRG.61069		2037.81	-2.24726	2.24726	0.24919	-9.01823	1.91145e-19	6.46161e-17
MSTRG.66683	AC093535.1	61.519	-2.24515	2.24515	0.821049	-2.73449	0.00624779	0.0452899
MSTRG.68323	AC145098.1	65.2491	2.24177	2.24177	0.550308	4.07367	4.62789e-05	0.000878433
MSTRG.83530		682.727	-2.23395	2.23395	0.320754	-6.96467	3.29163e-12	3.33818e-10
MSTRG.61245		143.579	-2.23355	2.23355	0.541307	-4.12621	3.68786e-05	0.000717263
MSTRG.56510		195.844	-2.23074	2.23074	0.548291	-4.06853	4.73099e-05	0.000895609
MSTRG.51852		3643.79	2.23005	2.23005	0.225275	9.8992	4.19617e-23	2.29143e-20
MSTRG.11148		92.4193	-2.22943	2.22943	0.473991	-4.70352	2.55713e-06	7.09104e-05
MSTRG.22741		3545.74	2.22068	2.22068	0.239667	9.2657	1.93796e-20	8.09269e-18
MSTRG.4961		34.3849	-2.21703	2.21703	0.683146	-3.24532	0.00117317	0.0124676
MSTRG.56508		218.121	-2.21667	2.21667	0.457147	-4.84892	1.24133e-06	3.78205e-05
MSTRG.82499		358.629	-2.21595	2.21595	0.696187	-3.18298	0.00145767	0.0145746
MSTRG.27943	AC009269.4	29.0678	-2.20665	2.20665	0.744304	-2.96472	0.00302959	0.0256955
MSTRG.25675		112.088	-2.20421	2.20421	0.676532	-3.2581	0.00112162	0.012046
MSTRG.10450		136.415	-2.19999	2.19999	0.623072	-3.53088	0.000414175	0.00552675
MSTRG.7188	BX321878.1	53.8736	-2.19745	2.19745	0.710172	-3.09425	0.00197309	0.018676
MSTRG.38200		119.822	-2.19692	2.19692	0.742363	-2.95935	0.00308285	0.0260848
MSTRG.56506	ZBTB20-AS1	132.213	-2.19399	2.19399	0.699446	-3.13676	0.00170824	0.0166577
MSTRG.27834	AC027237.4	324.112	2.1838	2.1838	0.291116	7.50147	6.31063e-14	8.29614e-12
MSTRG.60716	IGFBP7-AS1	141.238	2.18126	2.18126	0.680335	3.20615	0.00134522	0.0138202
MSTRG.42564	LINC01936	217.424	2.18025	2.18025	0.363052	6.00535	1.90924e-09	1.12947e-07
MSTRG.57631		519.244	-2.17899	2.17899	0.465693	-4.67902	2.88246e-06	7.87022e-05
ENSG00000231528.3	FAM225A	427.328	2.17876	2.17876	0.172998	12.5941	2.27452e-36	2.69113e-33
MSTRG.63326		22.7187	-2.17132	2.17132	0.655538	-3.31227	0.000925432	0.0104446
MSTRG.67865		44.2068	-2.16876	2.16876	0.691169	-3.13781	0.00170215	0.0166301
MSTRG.15324		34.2293	-2.16732	2.16732	0.728882	-2.97348	0.00294443	0.0252141
MSTRG.18472		626.831	2.16601	2.16601	0.351888	6.15538	7.48976e-10	4.87796e-08
MSTRG.26799		58.1713	-2.16429	2.16429	0.454303	-4.76398	1.89809e-06	5.45529e-05
MSTRG.73810	LINC00242	47.9375	2.16403	2.16403	0.548001	3.94895	7.84952e-05	0.00137589
MSTRG.27418	AC009560.2	92.8956	-2.16096	2.16096	0.608293	-3.55249	0.0003816	0.00514038
MSTRG.16089		185.121	2.15689	2.15689	0.494702	4.35998	1.30077e-05	0.000286775
MSTRG.73097	AL078581.3	13.5319	-2.14729	2.14729	0.685041	-3.13455	0.0017212	0.01675
MSTRG.44347	CYTOR	1931.46	2.1451	2.1451	0.240221	8.9297	4.27151e-19	1.37834e-16
MSTRG.44336		217.724	-2.13858	2.13858	0.466897	-4.58042	4.6405e-06	0.000119358
MSTRG.37680		1201.49	-2.13355	2.13355	0.271869	-7.84772	4.23667e-15	7.16098e-13
MSTRG.79118		876.513	-2.1267	2.1267	0.415119	-5.12312	3.00521e-07	1.08294e-05
MSTRG.60604		228.651	-2.12221	2.12221	0.499151	-4.25165	2.12201e-05	0.000439188
MSTRG.10618		218.821	-2.10415	2.10415	0.417107	-5.04463	4.544e-07	1.58906e-05
MSTRG.58406	LINC02015	36.2059	2.10357	2.10357	0.771196	2.72768	0.0063782	0.0460438
MSTRG.34761	AC068234.2	26.2694	2.09923	2.09923	0.706568	2.97103	0.00296805	0.0253857
MSTRG.75627	AC016769.3	57.2912	-2.09684	2.09684	0.753697	-2.78207	0.00540132	0.0402435
MSTRG.63024		465.125	2.09533	2.09533	0.518304	4.04267	5.28465e-05	0.00098986
MSTRG.6860		177.455	-2.09342	2.09342	0.596803	-3.50772	0.000451966	0.00590886
MSTRG.63024	AC107208.1	322.708	2.08787	2.08787	0.452888	4.61013	4.02425e-06	0.00010503
MSTRG.77874		65.0132	-2.08654	2.08654	0.742056	-2.81184	0.00492587	0.0375201
MSTRG.73795		722.12	2.08473	2.08473	0.261969	7.95791	1.74976e-15	3.17631e-13
MSTRG.51852	AP000526.1	50.678	2.08324	2.08324	0.648405	3.21286	0.00131419	0.0136396
MSTRG.11190		66.2365	-2.07734	2.07734	0.639561	-3.24808	0.00116188	0.0123661
MSTRG.53875		507.672	2.06708	2.06708	0.2579	8.01504	1.10101e-15	2.05687e-13
MSTRG.76044		27.3569	-2.05717	2.05717	0.648233	-3.1735	0.00150615	0.0150171
MSTRG.4218	AC244453.2	111.438	2.05363	2.05363	0.373779	5.49424	3.92404e-08	1.71955e-06
MSTRG.52057		60.3774	2.05179	2.05179	0.695012	2.95217	0.00315554	0.0265618
MSTRG.7926	AL391427.1	50.5009	-2.04813	2.04813	0.535647	-3.82366	0.000131484	0.00209946
MSTRG.76843		197.778	-2.04684	2.04684	0.411281	-4.97674	6.46642e-07	2.1451e-05
MSTRG.75243		106.422	-2.04134	2.04134	0.366583	-5.56856	2.56859e-08	1.16887e-06
MSTRG.65078		167.475	-2.03574	2.03574	0.667259	-3.0509	0.00228153	0.0208182
MSTRG.18322		652.971	-2.03009	2.03009	0.298565	-6.7995	1.04982e-11	9.67878e-10
MSTRG.8274	ST8SIA6-AS1	44.3256	-2.02948	2.02948	0.714492	-2.84045	0.004505	0.0352602
MSTRG.4537	AC243772.3	49.324	2.0292	2.0292	0.598064	3.39295	0.000691453	0.00823595
MSTRG.58203	CLDN11	36.219	-2.01743	2.01743	0.671643	-3.00373	0.00266691	0.0235185
MSTRG.87611		653.144	-2.01704	2.01704	0.400342	-5.0383	4.69684e-07	1.62648e-05
MSTRG.48174		851.332	-2.01134	2.01134	0.422908	-4.75598	1.97484e-06	5.63027e-05
MSTRG.54436	RBMS3-AS2	41.2101	-2.01024	2.01024	0.657433	-3.0577	0.00223039	0.0204833
MSTRG.13644	MALAT1	365934	-2.0101	2.0101	0.524566	-3.83193	0.000127143	0.00203744
MSTRG.41710		203.89	-2.00506	2.00506	0.560872	-3.5749	0.000350368	0.00477402
MSTRG.55008		119.94	-1.99996	1.99996	0.468554	-4.26836	1.96913e-05	0.000411142
MSTRG.44478		464.265	-1.9965	1.9965	0.497359	-4.01421	5.96456e-05	0.00108849
MSTRG.7561		165.765	1.98794	1.98794	0.426597	4.65999	3.1622e-06	8.56813e-05
MSTRG.53106		110.16	-1.97902	1.97902	0.661425	-2.99205	0.00277109	0.0241584
MSTRG.5915	SMG7-AS1	50.2724	1.97647	1.97647	0.641143	3.08273	0.00205114	0.0192607
MSTRG.25632		183.155	-1.97317	1.97317	0.542037	-3.64029	0.000272331	0.00386365
MSTRG.58203	SLC7A14-AS1	84.8012	-1.97213	1.97213	0.675493	-2.91955	0.00350542	0.0289697
MSTRG.73799		878.488	1.97089	1.97089	0.346595	5.68644	1.29718e-08	6.26443e-07
MSTRG.58669	NMRAL2P	430.667	-1.96753	1.96753	0.374908	-5.24804	1.53727e-07	5.9962e-06
MSTRG.55421		112.308	-1.96541	1.96541	0.693727	-2.83312	0.00460958	0.0358024
MSTRG.43748		560.078	1.96428	1.96428	0.648245	3.03015	0.00244436	0.0219652
MSTRG.12044	AC091564.5	37.5238	-1.96398	1.96398	0.728241	-2.69689	0.00699904	0.0494883
MSTRG.2657		128.809	-1.95634	1.95634	0.647114	-3.02317	0.00250141	0.0223365
MSTRG.67940		152.233	-1.95016	1.95016	0.562913	-3.46441	0.000531395	0.00673638
MSTRG.23314		107.432	-1.94595	1.94595	0.525232	-3.70493	0.000211452	0.00315357
MSTRG.21030		114.071	-1.94127	1.94127	0.608285	-3.19138	0.00141597	0.0142436
MSTRG.85126	FAM225B	581.393	1.93561	1.93561	0.228954	8.45413	2.81187e-17	6.43919e-15
MSTRG.51071		691.182	-1.93492	1.93492	0.377106	-5.13098	2.88233e-07	1.04396e-05
MSTRG.41759	RNF144A-AS1	44.6297	-1.93433	1.93433	0.617854	-3.13073	0.00174371	0.0169107
MSTRG.25154	AL162171.3	38.9951	-1.93357	1.93357	0.712856	-2.71242	0.00667935	0.0476969
MSTRG.89296		87.4625	-1.93161	1.93161	0.698642	-2.76481	0.00569568	0.0419871
MSTRG.47503	MYOSLID	104.253	1.93056	1.93056	0.43194	4.46951	7.84007e-06	0.000189308
MSTRG.63308	AC012055.1	34.2463	-1.92619	1.92619	0.708725	-2.71782	0.00657143	0.0472928
MSTRG.74986		1872.31	-1.91064	1.91064	0.232185	-8.22898	1.88822e-16	3.94248e-14
MSTRG.10368	ACTA2-AS1	796.686	1.90994	1.90994	0.298049	6.40814	1.4731e-10	1.10079e-08
MSTRG.88440		547.957	-1.90968	1.90968	0.207993	-9.18146	4.25286e-20	1.589e-17
MSTRG.48844		124.573	-1.90699	1.90699	0.503983	-3.78383	0.000154432	0.00238329
MSTRG.56862		433.649	1.90655	1.90655	0.293768	6.49	8.58388e-11	6.62359e-09
MSTRG.77297	POT1-AS1	207.371	1.90484	1.90484	0.422947	4.50374	6.67692e-06	0.000163629
MSTRG.85566	LINC01503	569.404	1.89985	1.89985	0.260239	7.30042	2.86874e-13	3.45172e-11
MSTRG.31046		78.5596	-1.89916	1.89916	0.684685	-2.77377	0.005541	0.041103
MSTRG.72980		83.9269	-1.8913	1.8913	0.59085	-3.20099	0.00136959	0.0139895
MSTRG.72837	AL357146.1	86.0062	-1.89	1.89	0.492878	-3.83461	0.000125762	0.0020246
MSTRG.41905	LINC00570	25.243	1.87999	1.87999	0.693014	2.71277	0.00667229	0.0476969
MSTRG.61321		92.6869	-1.87727	1.87727	0.614665	-3.05414	0.00225706	0.0206747
MSTRG.18406	AC026124.1	71.4084	-1.86631	1.86631	0.552739	-3.37648	0.000734204	0.00869518
MSTRG.41828	AC064875.1	233.867	1.86217	1.86217	0.467233	3.98552	6.73323e-05	0.00121011
MSTRG.75503		140.725	-1.85675	1.85675	0.372907	-4.97911	6.38758e-07	2.12889e-05
MSTRG.60094		102.467	-1.84604	1.84604	0.658979	-2.80136	0.00508883	0.0384956
MSTRG.53360	LINC00899	317.066	1.84552	1.84552	0.55064	3.35159	0.000803484	0.00925963
MSTRG.68615		140.01	1.84447	1.84447	0.387527	4.75959	1.93988e-06	5.55292e-05
MSTRG.78762		37.0807	-1.84443	1.84443	0.64614	-2.85454	0.0043099	0.0341473
MSTRG.51071	LINC01697	236.243	-1.84319	1.84319	0.522848	-3.52529	0.000423014	0.00561304
MSTRG.129		310.548	1.83926	1.83926	0.559384	3.28801	0.00100898	0.0112445
MSTRG.16183	CACNA1C-AS1	26.6066	1.83836	1.83836	0.650541	2.8259	0.00471484	0.0363416
MSTRG.25704		148.871	-1.83669	1.83669	0.608725	-3.01728	0.00255054	0.0227042
MSTRG.22667	DCUN1D2-AS	181.546	-1.83418	1.83418	0.460975	-3.97891	6.92321e-05	0.00123798
MSTRG.83251		157.082	-1.83394	1.83394	0.435348	-4.21258	2.52472e-05	0.000509176
MSTRG.34050	AC244153.1	50.2126	1.8339	1.8339	0.614313	2.98528	0.00283319	0.0244682
MSTRG.37222	AC105101.1	54.8894	-1.83357	1.83357	0.612869	-2.99179	0.00277351	0.0241584
MSTRG.61943	LINC02502	128.105	1.83036	1.83036	0.53342	3.43138	0.000600528	0.0074013
MSTRG.15508		13456.1	-1.82112	1.82112	0.349991	-5.20333	1.95749e-07	7.43112e-06
MSTRG.75402		96.4317	-1.81703	1.81703	0.505345	-3.59562	0.000323615	0.00444361
MSTRG.14209	AP001189.3	129.938	1.81249	1.81249	0.41457	4.37198	1.23125e-05	0.000274863
MSTRG.45003	MIR4435-2HG	2434.83	1.81045	1.81045	0.207453	8.72705	2.61412e-18	6.62773e-16
MSTRG.63325		6373.64	-1.8014	1.8014	0.262247	-6.86909	6.46143e-12	6.1986e-10
MSTRG.44335	ST3GAL5	348.595	-1.7934	1.7934	0.339741	-5.27873	1.30084e-07	5.15902e-06
MSTRG.34325	RAMP2-AS1	198.939	-1.79336	1.79336	0.4876	-3.67794	0.000235126	0.00344868
MSTRG.52192		1323.52	-1.78666	1.78666	0.471412	-3.79001	0.000150638	0.00233793
MSTRG.6971	AC099066.2	298.696	1.77997	1.77997	0.394414	4.51294	6.39355e-06	0.000158146
MSTRG.35596		461.241	-1.76755	1.76755	0.344251	-5.13449	2.82907e-07	1.03523e-05
MSTRG.43514	AC092155.1	65.371	-1.76724	1.76724	0.609858	-2.89779	0.00375806	0.030604
MSTRG.34547	AC008105.3	201.48	1.76599	1.76599	0.36202	4.87816	1.0708e-06	3.31947e-05
MSTRG.74062	ZNF815P	116.095	1.76024	1.76024	0.607464	2.89769	0.00375922	0.030604
MSTRG.88605	DANT2	57.0395	-1.75824	1.75824	0.50184	-3.50358	0.000459043	0.00597935
MSTRG.40799		122.696	-1.75705	1.75705	0.461302	-3.80889	0.000139593	0.00220706
MSTRG.9000	AL137026.3	57.5504	1.75367	1.75367	0.572161	3.065	0.0021767	0.0201203
MSTRG.72862		2496.77	-1.74716	1.74716	0.325814	-5.36244	8.2106e-08	3.44894e-06
MSTRG.2659		437.871	-1.73961	1.73961	0.303272	-5.73615	9.685e-09	4.84182e-07
MSTRG.33411	CCDC144NL-AS1	2181.99	1.73923	1.73923	0.44214	3.93366	8.36604e-05	0.00145565
MSTRG.61069	LINC01088	1053.73	-1.73679	1.73679	0.230252	-7.54299	4.59323e-14	6.15233e-12
MSTRG.53832		398.042	-1.73603	1.73603	0.541118	-3.20823	0.00133555	0.0138007
MSTRG.25243		112.491	-1.73595	1.73595	0.43665	-3.97561	7.01988e-05	0.00125211
MSTRG.61000		1528.94	1.73303	1.73303	0.282859	6.12683	8.96455e-10	5.63466e-08
MSTRG.21268	LINC00598	409.803	-1.72799	1.72799	0.217533	-7.94358	1.96422e-15	3.40097e-13
MSTRG.25616	DIO3OS	2536.77	-1.72656	1.72656	0.295121	-5.85034	4.90569e-09	2.63829e-07
MSTRG.42897	LINC01819	114.547	-1.72594	1.72594	0.535421	-3.22351	0.0012663	0.0132237
MSTRG.33533	AC024267.3	41.0765	-1.72317	1.72317	0.498624	-3.45584	0.000548578	0.00690711
MSTRG.72252	TRDN-AS1	80.5303	-1.72136	1.72136	0.622338	-2.76596	0.00567546	0.0418816
MSTRG.49936	PLCG1	70.9001	-1.70234	1.70234	0.580571	-2.93218	0.00336588	0.0280122
MSTRG.78859	AC027117.1	142.849	-1.70119	1.70119	0.545479	-3.11871	0.00181645	0.0174739
MSTRG.63324		517.25	-1.70037	1.70037	0.34128	-4.98232	6.28252e-07	2.10375e-05
MSTRG.82481	PTPRD-AS1	259.816	1.69401	1.69401	0.624282	2.71353	0.00665699	0.0476969
MSTRG.8313		164.567	-1.69354	1.69354	0.4743	-3.5706	0.000356162	0.00484366
MSTRG.82169		189.849	-1.68121	1.68121	0.281102	-5.9808	2.2205e-09	1.28157e-07
MSTRG.85744		120.423	-1.67495	1.67495	0.45895	-3.64953	0.000262724	0.00375267
MSTRG.28994	AC024337.2	120.287	1.67151	1.67151	0.505298	3.30796	0.000939786	0.0105897
MSTRG.15635	AP000757.1	109.964	-1.6661	1.6661	0.438638	-3.79834	0.000145667	0.00227773
MSTRG.48146		174.783	-1.65493	1.65493	0.35855	-4.61563	3.91911e-06	0.000103427
MSTRG.39401		677.937	-1.65121	1.65121	0.401008	-4.11765	3.82753e-05	0.000739058
MSTRG.44298	AC105053.1	156.42	-1.63425	1.63425	0.418155	-3.90824	9.29696e-05	0.00156767
MSTRG.27851		346.993	-1.62604	1.62604	0.352542	-4.61232	3.98208e-06	0.000104313
MSTRG.2711		245.615	1.62259	1.62259	0.401853	4.03777	5.39611e-05	0.00100543
MSTRG.9818		63.9022	-1.62205	1.62205	0.573348	-2.82909	0.00466802	0.0361377
MSTRG.47706		419.04	1.61688	1.61688	0.315984	5.11698	3.10471e-07	1.10756e-05
MSTRG.57137	NUDT16P1	812.088	-1.6012	1.6012	0.281101	-5.69619	1.22518e-08	5.95721e-07
MSTRG.36347		33.8986	1.59947	1.59947	0.566968	2.82109	0.00478603	0.0367706
MSTRG.34325		1016.32	-1.5896	1.5896	0.22479	-7.0715	1.53271e-12	1.67395e-10
MSTRG.34558		330.759	-1.58908	1.58908	0.431233	-3.68498	0.000228721	0.00338269
MSTRG.74367	AC073332.1	68.6069	1.58477	1.58477	0.538315	2.94395	0.00324047	0.0271289
MSTRG.62814		735.497	-1.58461	1.58461	0.276312	-5.73485	9.75992e-09	4.84515e-07
MSTRG.62642	SMARCA5-AS1	53.8346	1.57879	1.57879	0.392376	4.02367	5.72978e-05	0.00105377
MSTRG.4504	AC243772.2	70.9275	1.57491	1.57491	0.524778	3.00111	0.00268999	0.023634
MSTRG.74911	AC005400.1	194.211	-1.57169	1.57169	0.390208	-4.02782	5.62955e-05	0.00103803
MSTRG.37431	LINC01415	130.2	1.56305	1.56305	0.284468	5.49463	3.91534e-08	1.71955e-06
MSTRG.56653	AC063952.1	64.7402	-1.56168	1.56168	0.508669	-3.07012	0.0021397	0.01983
MSTRG.80286	AC083837.1	249.567	1.5609	1.5609	0.277392	5.62708	1.83289e-08	8.56032e-07
MSTRG.51589		95.6835	1.56049	1.56049	0.460904	3.38571	0.00070995	0.0084421
MSTRG.81034	AZIN1-AS1	88.837	-1.55701	1.55701	0.474007	-3.28477	0.00102065	0.0113389
MSTRG.63325	HAND2-AS1	6109.57	-1.55336	1.55336	0.228982	-6.78377	1.17081e-11	1.02612e-09
MSTRG.25616		2108.44	-1.54835	1.54835	0.349366	-4.4319	9.34079e-06	0.000218846
MSTRG.43042		392.136	-1.5315	1.5315	0.355894	-4.30325	1.68314e-05	0.000357742
MSTRG.29756	AC005736.1	104.298	1.52853	1.52853	0.437353	3.49496	0.000474137	0.00613327
MSTRG.78764		159.889	-1.52664	1.52664	0.420921	-3.62691	0.000286838	0.0040163
MSTRG.79145		644.139	-1.52292	1.52292	0.310007	-4.91254	8.99051e-07	2.90107e-05
MSTRG.67575		635.567	-1.52257	1.52257	0.349145	-4.36085	1.29557e-05	0.000286519
MSTRG.63939		305.061	-1.51898	1.51898	0.396192	-3.83395	0.000126101	0.00202533
MSTRG.39391	AC010615.2	180.513	-1.50525	1.50525	0.380857	-3.95228	7.74114e-05	0.00136026
MSTRG.45508	C2orf27A	588.801	1.49846	1.49846	0.306196	4.89378	9.89188e-07	3.121e-05
MSTRG.71857		154.678	-1.49073	1.49073	0.282244	-5.28169	1.27998e-07	5.1048e-06
MSTRG.1823		287.307	-1.48986	1.48986	0.41646	-3.57743	0.00034699	0.00473709
MSTRG.87910	CHMP1B2P	428.853	-1.48668	1.48668	0.258193	-5.75801	8.51118e-09	4.28517e-07
MSTRG.28432	TMC3-AS1	186.654	1.48496	1.48496	0.313107	4.74267	2.10922e-06	5.98934e-05
MSTRG.63299	AC106895.2	169.439	-1.48134	1.48134	0.403137	-3.67453	0.000238288	0.00348785
MSTRG.58812		1032.66	-1.4804	1.4804	0.217989	-6.7912	1.11206e-11	9.86816e-10
MSTRG.76819	LINC01004	238.718	-1.48002	1.48002	0.253183	-5.84565	5.04579e-09	2.69324e-07
MSTRG.26211	LINC02352	86.631	-1.47978	1.47978	0.451137	-3.28012	0.00103762	0.0114831
MSTRG.28110		99.4893	1.47957	1.47957	0.530364	2.78972	0.00527537	0.039504
MSTRG.11606		159.759	1.47949	1.47949	0.479314	3.08668	0.00202407	0.0190569
MSTRG.73807	BX322234.1	2158.17	1.47782	1.47782	0.380361	3.8853	0.000102203	0.00169519
MSTRG.77528		174.327	-1.47502	1.47502	0.491708	-2.99979	0.0027017	0.0237075
MSTRG.2652	LINC01359	337.818	-1.47188	1.47188	0.262537	-5.60636	2.06629e-08	9.52508e-07
MSTRG.65883	MEF2C-AS1	101.745	1.47044	1.47044	0.318707	4.61378	3.95412e-06	0.000103964
MSTRG.56792		192.023	-1.46829	1.46829	0.411763	-3.56585	0.000362675	0.0049228
MSTRG.46104	AC007750.1	100.007	1.46812	1.46812	0.468398	3.13434	0.00172243	0.01675
MSTRG.5989	AL096803.2	67.8535	-1.46173	1.46173	0.541275	-2.70053	0.00692292	0.0490477
MSTRG.66308	STARD4-AS1	310.138	1.45879	1.45879	0.419783	3.47511	0.00051064	0.00654338
MSTRG.13822		65.2983	-1.45781	1.45781	0.375547	-3.88183	0.000103674	0.00171159
MSTRG.35015	TSPOAP1-AS1	130.425	1.45274	1.45274	0.531866	2.7314	0.0063066	0.0455912
MSTRG.46668	LINC01116	188.509	1.44788	1.44788	0.387867	3.73292	0.000189272	0.00285274
MSTRG.42244		82.1893	-1.44732	1.44732	0.358639	-4.0356	5.44628e-05	0.00101212
MSTRG.22984		941.737	1.44632	1.44632	0.275865	5.24287	1.58101e-07	6.13311e-06
MSTRG.9056		196.388	-1.44617	1.44617	0.429432	-3.36763	0.000758182	0.00891115
MSTRG.13634		51.2065	-1.4428	1.4428	0.42284	-3.41218	0.000644466	0.00777419
MSTRG.73566		780.139	-1.423	1.423	0.375811	-3.78649	0.00015279	0.00236308
MSTRG.79859	AC022034.1	1836.41	1.41922	1.41922	0.215749	6.57811	4.76479e-11	3.93317e-09
MSTRG.3275	GBP1P1	238.68	1.41635	1.41635	0.457676	3.09467	0.00197034	0.0186748
MSTRG.72523	AL133346.1	110.975	1.41531	1.41531	0.243908	5.80263	6.5284e-09	3.35834e-07
MSTRG.5703	RASAL2-AS1	141.849	1.41511	1.41511	0.399528	3.54196	0.000397163	0.00533867
MSTRG.25295		665.111	-1.4018	1.4018	0.433131	-3.23643	0.00121035	0.0127862
MSTRG.48640		370.997	-1.40139	1.40139	0.510297	-2.74623	0.00602847	0.0439837
MSTRG.1133		330.653	-1.38703	1.38703	0.322062	-4.30671	1.65699e-05	0.000353243
MSTRG.40646	EML2-AS1	76.111	1.38501	1.38501	0.477962	2.89774	0.00375859	0.030604
MSTRG.51803		57.3027	-1.38327	1.38327	0.307203	-4.50277	6.70741e-06	0.000163629
MSTRG.45141		268.286	1.37947	1.37947	0.211667	6.51716	7.16496e-11	5.71506e-09
MSTRG.40376		258.756	1.3728	1.3728	0.281557	4.87573	1.08407e-06	3.34601e-05
MSTRG.22511		753.062	1.37035	1.37035	0.235859	5.81004	6.24567e-09	3.26015e-07
MSTRG.29023	AC087477.2	219.563	1.36825	1.36825	0.375896	3.63997	0.00027267	0.00386365
MSTRG.34777		1893.05	-1.367	1.367	0.399371	-3.42289	0.00061959	0.00757052
MSTRG.84245	LINC00475	131.716	1.36602	1.36602	0.262161	5.21061	1.88217e-07	7.25067e-06
MSTRG.15162	CASP17P	483.525	1.36001	1.36001	0.240534	5.65413	1.5664e-08	7.41325e-07
MSTRG.34569		420.092	-1.359	1.359	0.47008	-2.89099	0.00384027	0.0311211
MSTRG.10987	CFAP58-DT	75.3323	1.35112	1.35112	0.500872	2.69754	0.00698546	0.0494414
MSTRG.39221		94.4463	-1.35099	1.35099	0.405848	-3.3288	0.000872214	0.00990695
MSTRG.51628	ITGB2-AS1	175.381	1.3481	1.3481	0.347198	3.88279	0.000103267	0.00170884
MSTRG.79870	LINC01301	77.4806	1.34468	1.34468	0.348872	3.85435	0.000116037	0.00188933
MSTRG.74725		4774.51	-1.3421	1.3421	0.274199	-4.89463	9.84923e-07	3.121e-05
MSTRG.62284		123.662	1.34188	1.34188	0.394548	3.40105	0.000671263	0.00804949
MSTRG.418	AL139423.1	170.614	1.33685	1.33685	0.340905	3.92147	8.80098e-05	0.001502
MSTRG.77615		2839.88	1.33484	1.33484	0.196434	6.79537	1.08037e-11	9.70828e-10
MSTRG.11770	LINC01150	99.1907	1.32968	1.32968	0.409814	3.24459	0.0011762	0.0124811
MSTRG.10004		1120.05	1.32731	1.32731	0.340881	3.89377	9.86978e-05	0.00164984
MSTRG.38548		111.76	-1.32547	1.32547	0.363034	-3.65109	0.000261134	0.00374502
MSTRG.76918	AC091390.3	414.085	-1.32416	1.32416	0.334244	-3.96166	7.44302e-05	0.00131112
MSTRG.89499		258.513	-1.32412	1.32412	0.312426	-4.23817	2.2535e-05	0.000462357
MSTRG.67234	AC011379.2	243.077	-1.31387	1.31387	0.323015	-4.06751	4.75178e-05	0.000897152
MSTRG.53577		1655.48	1.31351	1.31351	0.177379	7.40509	1.31057e-13	1.66138e-11
MSTRG.48685		174.316	-1.31264	1.31264	0.401005	-3.27337	0.00106274	0.0116426
MSTRG.80180	AC022893.1	1384.26	1.31084	1.31084	0.310964	4.21542	2.49311e-05	0.000504234
MSTRG.58581		177.88	-1.31071	1.31071	0.380126	-3.4481	0.000564545	0.00706886
MSTRG.45618	C2orf27B	144.656	1.30963	1.30963	0.297545	4.40144	1.07534e-05	0.000246253
MSTRG.64728		772.038	-1.30815	1.30815	0.421185	-3.10587	0.00189721	0.0180783
MSTRG.23137		521.299	1.30518	1.30518	0.248187	5.25886	1.44947e-07	5.68498e-06
MSTRG.12281	AC079329.1	4858.01	1.30352	1.30352	0.168243	7.74782	9.34859e-15	1.38262e-12
MSTRG.21310		886.229	-1.30171	1.30171	0.231477	-5.6235	1.87125e-08	8.68235e-07
MSTRG.74672	AC004540.1	236.244	1.29836	1.29836	0.372005	3.49018	0.000482703	0.00621907
MSTRG.44959	AC140479.5	1587.97	1.29569	1.29569	0.293645	4.41245	1.02208e-05	0.000236274
MSTRG.77449	LINC-PINT	448.719	-1.29565	1.29565	0.279542	-4.63491	3.57091e-06	9.49434e-05
MSTRG.13221	AC090589.3	91.3619	-1.29549	1.29549	0.354477	-3.65465	0.000257536	0.00370842
MSTRG.59206		674.518	-1.29331	1.29331	0.256504	-5.04205	4.60575e-07	1.60276e-05
MSTRG.35328		1020.22	1.29246	1.29246	0.226128	5.71559	1.09326e-08	5.38962e-07
MSTRG.51737	AP001469.3	77.366	-1.28654	1.28654	0.39989	-3.21724	0.00129429	0.0134527
MSTRG.33828		224.474	-1.28556	1.28556	0.398816	-3.22343	0.00126667	0.0132237
MSTRG.70315		982.54	-1.28404	1.28404	0.197617	-6.49764	8.1591e-11	6.37671e-09
MSTRG.45508		5624.31	1.28088	1.28088	0.210482	6.08547	1.16153e-09	7.10838e-08
MSTRG.71895		188.972	-1.27596	1.27596	0.290927	-4.38586	1.15527e-05	0.000260357
MSTRG.43588	AC007098.1	110.704	-1.27322	1.27322	0.451684	-2.81884	0.00481982	0.0369502
MSTRG.9088	AL356056.2	173.546	1.27322	1.27322	0.419621	3.03421	0.00241168	0.0217541
MSTRG.51294	AP000688.1	497.883	-1.27201	1.27201	0.17198	-7.39627	1.40067e-13	1.74444e-11
MSTRG.5102	LINC01133	261.562	1.26728	1.26728	0.372303	3.40391	0.000664295	0.00797941
MSTRG.51322	LINC01426	324.442	1.2637	1.2637	0.217729	5.80401	6.47487e-09	3.35512e-07
MSTRG.366	LNCTAM34A	224.586	1.26164	1.26164	0.239114	5.27634	1.31792e-07	5.19771e-06
MSTRG.51671	AATBC	119.618	1.2608	1.2608	0.261618	4.81923	1.44113e-06	4.28059e-05
MSTRG.82399		1065.16	-1.25805	1.25805	0.2688	-4.68025	2.86532e-06	7.85362e-05
MSTRG.72481	AL356124.1	70.7124	-1.25285	1.25285	0.374179	-3.34826	0.000813208	0.0093565
MSTRG.27434		68.9749	-1.25099	1.25099	0.438632	-2.85202	0.00434425	0.0343428
MSTRG.33816		169.434	-1.25091	1.25091	0.411098	-3.04285	0.00234347	0.0213013
MSTRG.6567		260.652	-1.25073	1.25073	0.295925	-4.22652	2.3733e-05	0.000482751
MSTRG.31242	AC009090.1	45.8028	-1.24945	1.24945	0.382955	-3.26264	0.00110379	0.0119494
MSTRG.35145	TBX2-AS1	148.168	1.24719	1.24719	0.396304	3.14706	0.00164922	0.016171
MSTRG.89643	AC234781.5	29.3552	1.24502	1.24502	0.436146	2.85459	0.00430931	0.0341473
MSTRG.67830	MFAP3	73.9889	1.24474	1.24474	0.444476	2.80048	0.00510274	0.0384956
MSTRG.75270		376.959	-1.24421	1.24421	0.353863	-3.51607	0.000437989	0.00575793
MSTRG.66193		146.584	-1.24281	1.24281	0.260715	-4.76693	1.87055e-06	5.42001e-05
MSTRG.71244	AL359715.1	84.5318	-1.23638	1.23638	0.386499	-3.19891	0.00137947	0.0140195
MSTRG.67654	CARMN	1101.57	1.23268	1.23268	0.324021	3.80432	0.000142193	0.00223324
MSTRG.51473	AF064858.1	212.521	1.22204	1.22204	0.3201	3.81767	0.000134717	0.0021395
MSTRG.60591		169.924	1.22199	1.22199	0.379247	3.22214	0.00127237	0.0132636
MSTRG.7377	LINC01354	273.953	-1.22171	1.22171	0.265965	-4.59349	4.35891e-06	0.000112523
MSTRG.5144	AL590714.1	160.912	1.21853	1.21853	0.258892	4.7067	2.51754e-06	7.00864e-05
MSTRG.18423	HMGA2-AS1	264.056	-1.21703	1.21703	0.355677	-3.42172	0.000622256	0.00759003
MSTRG.34510	KANSL1-AS1	144.385	1.20348	1.20348	0.376112	3.1998	0.00137524	0.01401
MSTRG.8958	LINC00839	852.674	1.20311	1.20311	0.25436	4.72995	2.24571e-06	6.32632e-05
MSTRG.43227		2092.42	-1.1969	1.1969	0.168614	-7.09847	1.26143e-12	1.42141e-10
MSTRG.76100	STAG3L1	73.1429	-1.19657	1.19657	0.417788	-2.86407	0.00418235	0.0335405
MSTRG.61000	LINC01094	609.963	1.19469	1.19469	0.257521	4.6392	3.49753e-06	9.39849e-05
MSTRG.44817	LINC02611	247.007	1.19355	1.19355	0.31942	3.73663	0.0001865	0.00281695
MSTRG.44965		107.081	-1.18952	1.18952	0.429156	-2.77177	0.00557531	0.0412712
MSTRG.57755	MBNL1-AS1	2624.03	1.18771	1.18771	0.202595	5.86246	4.56055e-09	2.4714e-07
MSTRG.25294		173.885	-1.18769	1.18769	0.322457	-3.68325	0.00023028	0.0033864
MSTRG.74460	AC003986.2	98.9074	-1.18693	1.18693	0.403473	-2.94179	0.00326325	0.027286
MSTRG.56914		97.3308	-1.18679	1.18679	0.366965	-3.23407	0.00122041	0.0128732
MSTRG.4288		262.935	1.1843	1.1843	0.321549	3.68311	0.000230403	0.0033864
MSTRG.45403		1172.23	-1.18156	1.18156	0.348058	-3.39474	0.000686939	0.00819593
MSTRG.53062	AL021707.5	28.9176	-1.1811	1.1811	0.322358	-3.66394	0.000248365	0.0036056
MSTRG.30235		454.369	-1.17881	1.17881	0.295491	-3.98931	6.62646e-05	0.00119394
MSTRG.77901		470.669	-1.17384	1.17384	0.384948	-3.04935	0.00229341	0.0208729
MSTRG.53577	RPL23AP82	159.292	1.17237	1.17237	0.415326	2.82276	0.00476117	0.0366192
MSTRG.19501	LINC02452	410.604	1.17116	1.17116	0.348987	3.35589	0.000791111	0.00917663
MSTRG.75068	AC018647.1	317.366	1.16722	1.16722	0.331538	3.52063	0.000430518	0.00568076
MSTRG.5258	AL592295.4	63.9708	1.16609	1.16609	0.402202	2.89927	0.00374033	0.0305553
MSTRG.44597	AC009237.3	215.831	-1.16467	1.16467	0.238134	-4.8908	1.00426e-06	3.14065e-05
MSTRG.52334	LINC01422	141.912	-1.16161	1.16161	0.322424	-3.60275	0.00031487	0.00435676
MSTRG.45306	RPL23AP7	166.697	1.15461	1.15461	0.361434	3.19451	0.00140066	0.0141642
MSTRG.57135	AC010210.1	172.385	-1.15232	1.15232	0.377229	-3.05469	0.00225294	0.0206636
MSTRG.84133	GAS1RR	180.312	1.15223	1.15223	0.293826	3.92145	8.80171e-05	0.001502
MSTRG.1218		93.893	1.15156	1.15156	0.397756	2.89515	0.00378978	0.0308175
MSTRG.10525	LINC00865	603.07	1.15144	1.15144	0.377075	3.05362	0.00226096	0.0206837
MSTRG.16041	GSEC	287.899	1.15077	1.15077	0.216039	5.32668	1.00026e-07	4.12842e-06
MSTRG.33404	ABHD17AP6	84.157	1.14767	1.14767	0.395367	2.90279	0.00369854	0.0303087
MSTRG.3533		157.269	-1.14763	1.14763	0.337889	-3.39648	0.000682597	0.00815783
MSTRG.1031		1021.09	-1.14361	1.14361	0.200195	-5.71246	1.11356e-08	5.45183e-07
MSTRG.24793		402.455	1.14088	1.14088	0.293074	3.89281	9.90906e-05	0.00165128
MSTRG.77941	AC093673.1	360.187	1.14014	1.14014	0.291164	3.91581	9.01005e-05	0.00152655
MSTRG.34921		650.379	-1.13387	1.13387	0.223812	-5.0662	4.0584e-07	1.42627e-05
MSTRG.61068	LINC01088	79.0362	-1.13352	1.13352	0.331876	-3.41549	0.00063667	0.00771283
MSTRG.15832		7715.38	-1.1306	1.1306	0.345015	-3.27695	0.00104934	0.0115672
MSTRG.67081	AC106791.1	395.741	-1.12886	1.12886	0.201594	-5.59967	2.14763e-08	9.83613e-07
MSTRG.35719	PRCD	296.21	-1.12533	1.12533	0.250202	-4.49769	6.86967e-06	0.000167013
MSTRG.41137		331.716	1.12299	1.12299	0.40142	2.79755	0.00514914	0.0387633
MSTRG.16218		644.729	1.11726	1.11726	0.253241	4.41183	1.02502e-05	0.000236274
MSTRG.18730	AC025569.1	236.638	-1.11503	1.11503	0.326058	-3.41973	0.00062683	0.00763212
MSTRG.17787		424.355	1.11037	1.11037	0.196322	5.65586	1.55069e-08	7.38814e-07
MSTRG.41486		89.6664	-1.10882	1.10882	0.313616	-3.53559	0.000406862	0.00544965
MSTRG.765		798.509	1.10643	1.10643	0.349219	3.16829	0.0015334	0.0152033
MSTRG.27962		1741.93	-1.10632	1.10632	0.339549	-3.25819	0.00112125	0.012046
MSTRG.35448		46.9681	1.10469	1.10469	0.300769	3.67287	0.000239837	0.0035033
MSTRG.15616		96.1808	-1.1029	1.1029	0.391673	-2.81588	0.00486437	0.0371713
MSTRG.34790		62.1375	-1.102	1.102	0.387248	-2.84574	0.0044309	0.0347568
MSTRG.63977	SNHG18	1029.36	1.09486	1.09486	0.159809	6.85103	7.33189e-12	6.93988e-10
MSTRG.5483		245.596	-1.09394	1.09394	0.351212	-3.11476	0.00184096	0.0176608
MSTRG.61400		579.482	-1.08848	1.08848	0.199761	-5.44889	5.06849e-08	2.16754e-06
MSTRG.6471	MIR29B2CHG	1492.6	-1.08711	1.08711	0.210474	-5.16505	2.40379e-07	9.02884e-06
MSTRG.41626	AC108488.3	150.569	1.08699	1.08699	0.318377	3.41416	0.00063979	0.00773743
MSTRG.30233		376.453	-1.08373	1.08373	0.297436	-3.64356	0.00026889	0.00382535
MSTRG.75116	TRG-AS1	168.061	1.08246	1.08246	0.380362	2.84586	0.00442914	0.0347568
MSTRG.45873		235.045	1.07978	1.07978	0.321155	3.36219	0.000773278	0.00905858
MSTRG.20248		323.396	-1.07867	1.07867	0.275249	-3.91889	8.89574e-05	0.00151079
MSTRG.32404	FAM157C	90.3712	1.07631	1.07631	0.33977	3.16775	0.00153625	0.0152103
MSTRG.71316	LINC02542	177.15	1.07611	1.07611	0.302237	3.56049	0.000370161	0.00500528
MSTRG.45873	TEX41	971.633	1.07558	1.07558	0.250576	4.29245	1.76713e-05	0.000371151
MSTRG.25131	LINC02328	185.319	1.07135	1.07135	0.308759	3.46987	0.000520702	0.0066603
MSTRG.62537	LINC02615	175.739	-1.07125	1.07125	0.304119	-3.52248	0.00042753	0.00565999
MSTRG.77892	AC099548.2	241.966	1.0703	1.0703	0.310853	3.4431	0.000575079	0.00713722
MSTRG.183		227.389	1.06885	1.06885	0.282041	3.78969	0.000150834	0.00233793
MSTRG.35719	AC015802.3	92.7398	-1.06846	1.06846	0.316552	-3.37529	0.000737376	0.0086954
MSTRG.23353	FAM177A1	158.36	-1.06298	1.06298	0.312659	-3.39981	0.000674338	0.00807272
MSTRG.36232		106.732	1.06143	1.06143	0.374631	2.83326	0.00460755	0.0358024
MSTRG.16539		497.701	1.05953	1.05953	0.316688	3.34567	0.000820845	0.00941386
MSTRG.78759	AC068587.4	143.791	-1.05344	1.05344	0.337299	-3.12317	0.00178912	0.0172568
MSTRG.44412	AC006453.2	1169.63	1.05039	1.05039	0.302044	3.47761	0.000505904	0.00649442
MSTRG.73898		430.072	1.04949	1.04949	0.252593	4.15488	3.25462e-05	0.000645379
MSTRG.19565		88.2597	-1.04552	1.04552	0.362762	-2.88211	0.00395024	0.0318668
MSTRG.18281	AGAP2-AS1	986.907	1.04086	1.04086	0.214723	4.84744	1.25067e-06	3.79424e-05
MSTRG.85314		89.7008	-1.03801	1.03801	0.346433	-2.99628	0.00273296	0.0239226
MSTRG.38248	CACTIN-AS1	58.0553	1.03762	1.03762	0.34716	2.98887	0.00280015	0.024301
MSTRG.57828	AC091607.2	128.319	1.03435	1.03435	0.364585	2.83706	0.00455309	0.0354879
MSTRG.6862		255.399	-1.03318	1.03318	0.236724	-4.36451	1.27407e-05	0.000282644
MSTRG.57055		616.467	-1.02876	1.02876	0.235264	-4.37277	1.22678e-05	0.000274863
MSTRG.58872	AC007920.2	625.596	-1.02705	1.02705	0.301016	-3.41194	0.00064502	0.00777419
MSTRG.47301	CFLAR-AS1	72.6938	-1.02497	1.02497	0.357544	-2.8667	0.00414774	0.0333086
MSTRG.4630		2613.52	-1.02463	1.02463	0.237179	-4.32005	1.55994e-05	0.000336597
MSTRG.24410	AL359220.1	305.909	-1.02074	1.02074	0.254641	-4.00855	6.10928e-05	0.00111205
MSTRG.62127		161.28	1.01986	1.01986	0.360347	2.83021	0.0046518	0.0360515
MSTRG.33992	AC060766.7	1428.51	1.01955	1.01955	0.198277	5.14205	2.71758e-07	9.99592e-06
MSTRG.5560		481.177	-1.01815	1.01815	0.264403	-3.85075	0.000117756	0.00190857
MSTRG.16547		489.21	1.01716	1.01716	0.210662	4.82837	1.37655e-06	4.12327e-05
MSTRG.60239	TLR1	937.081	1.01639	1.01639	0.324857	3.12873	0.00175565	0.0169801
MSTRG.45306		2495.2	1.0101	1.0101	0.201517	5.01246	5.37381e-07	1.83407e-05
MSTRG.4408	LINC01145	270.279	1.00949	1.00949	0.37161	2.71653	0.00659703	0.0474011
MSTRG.21212		263.923	-1.00696	1.00696	0.25055	-4.01902	5.84401e-05	0.00106924
MSTRG.26743	OIP5-AS1	171.289	1.00696	1.00696	0.28767	3.50041	0.000464542	0.00602885
MSTRG.54830		245.069	-1.00642	1.00642	0.244429	-4.11743	3.83115e-05	0.000739058
MSTRG.10101	LINC00857	240.469	1.00563	1.00563	0.260862	3.85502	0.00011572	0.00188851
MSTRG.4209		480.729	1.00089	1.00089	0.363103	2.75649	0.00584256	0.0428918
